# Supplementary material for: Mining tissue specificity, gene connectivity and disease association to reveal a set of genes that modify the action of disease causing genes
Source: BioData Min. 2008 Sep 19;1:8. doi: 10.1186/1756-0381-1-8 (PMC2556670; doi:10.1186/1756-0381-1-8)
Supplement: Additional file 1 — Additional Table 1: The set of 15,050 genes. List of 15,050 genes included in the analyses. For each gene, the number of tissues (out of 32) in which the gene is being expressed, its average expression, disease association and connectivity structure is provided. [file 1756-0381-1-8-S1.xls]

## Sheet: Summary
Mining tissue specificity, gene connectivity and disease association to reveal a set of genes that modify the action of disease causing genes
Antonio Reverter, Aaron Ingham, Brian P. Dalrymple
Computational and Systems Biology, CSIRO Livestock Industries, Queensland Bioscience Precinct, 306 Carmody Road, St. Lucia, QLD 4067, Australia
Additional Table 1: The set of 15,050 genes
Description of Fields
1. Gene:	Gene name
2. Tissues:	Number of tissues (out of 32) in which the gene is expressed at least 5 transcripts per million (tpm)
3. Expression:	Average expression in tpm among all the tissues in which the gene is expressed
4. Disease:	1 or 0 for whether or not the gene is associated with disease according to OMIM (as of 12 September 2007)
5. Interactions:	Number of true interactions
6. Inter. Tissues:	Average number of tissues in which interacting genes are expressed
7. Inter. Disease:	Proportion of disease-associated genes among interacting genes
8. Interactions:	Number of estimated interactions
9. Inter. Tissues:	Average number of tissues in which interacting genes are expressed
10. Inter. Disease:	Proportion of disease-associated genes among interacting genes
______________________________________________________________________________________________________________________________________
				True Interactions			Estimated Interactions
Gene	Tissues	Expression	Disease	Interactions	Inter. Tissues	Inter. Disease	Interactions	Inter. Tissues	Inter. Disease
______________________________________________________________________________________________________________________________________
POLR2A	32	264.375	1	175	20.5657	0.691429	4	26.25	0.75
RPS9	32	722.938	1	107	21.8411	0.654206	48	19.7292	0.708333
RPS16	32	1942.41	1	107	23.0561	0.654206	172	21.4593	0.668605
SFRS1	32	201.938	1	104	23.25	0.548077	31	22.1935	0.612903
EIF4E	32	86.2812	1	103	23.0194	0.669903	37	19.4595	0.837838
CTNNB1	32	232.5	1	100	15.61	0.85	1	32	1
RPL6	32	2668.06	1	100	21.72	0.64	120	21.6833	0.625
EIF3S10	32	203.781	1	95	22.8211	0.652632	100	22.11	0.56
EIF4A2	32	363.656	1	94	22.3723	0.648936	3	21.6667	0.666667
RPS4X	32	2633.78	1	94	22.6809	0.638298	161	22.7516	0.621118
RPS28	32	1555.16	1	93	22.5806	0.645161	50	22.98	0.58
RPS14	32	1753.66	1	93	22.5806	0.645161	0	0	0
RPS29	32	1985.78	1	93	22.5806	0.645161	83	23.5422	0.554217
RPS24	32	2245.16	1	93	22.5806	0.645161	55	21.1818	0.745455
RPL11	32	3101.28	1	90	22.1889	0.633333	94	21.8617	0.617021
EIF1AX	32	142	1	88	22.6023	0.636364	38	26.5789	0.394737
EIF2S3	32	130.188	1	87	22.5977	0.643678	28	23.4643	0.571429
RPL15	32	1079.62	1	87	22.2184	0.62069	220	21.4727	0.668182
RPL18	32	1581.25	1	87	22.2184	0.62069	111	21.0901	0.630631
RPL27A	32	1926.72	1	87	22.2184	0.62069	104	23.1538	0.567308
RPL30	32	2066.72	1	87	22.2184	0.62069	44	21.1136	0.681818
ASCC3L1	32	251.125	1	84	22.619	0.559524	26	23.5769	0.307692
HNRPR	32	64.8125	1	83	23.1084	0.542169	32	20.2812	0.5625
FN1	32	9962.03	1	83	14.3133	0.831325	0	0	0
SFRS7	32	378.25	1	82	22.6463	0.54878	0	0	0
SF3B1	32	368.375	1	81	22.679	0.518519	4	21	0.75
GTF2H2	32	46.2188	1	80	19.5125	0.7375	6	17.6667	0.5
SFRS3	32	160.062	1	80	22.9625	0.5625	33	21.8182	0.454545
HNRPA2B1	32	1187.5	1	80	23.425	0.5375	7	29	0.571429
MAGOH	32	77.4375	1	79	23.2405	0.556962	0	0	0
JAK1	32	133.188	1	78	16.6154	0.846154	3	21.6667	0.333333
NME1	32	573.031	1	78	18.6154	0.705128	1	32	1
PCBP2	32	139.812	1	77	23.2857	0.519481	37	23.9459	0.567568
PAPOLA	32	148.281	1	77	22.9351	0.545455	51	19.5882	0.509804
NHP2L1	32	234.156	1	77	23.3247	0.532468	71	21.507	0.661972
CALM1	32	864.531	1	76	16.3947	0.881579	75	20.6	0.613333
TYK2	32	74.4375	1	70	17.3286	0.828571	1	20	1
RELA	32	90.4688	1	70	18.4143	0.857143	8	23.5	0.5
SMAD2	32	96.4062	1	66	19.8636	0.772727	50	22.06	0.66
NFKB1	32	77.6875	1	65	18.5846	0.861538	5	28	0.6
ETF1	32	198.375	1	65	20.3231	0.707692	8	21.5	0.75
ALDH9A1	32	115.188	1	60	16.6333	0.683333	19	26.5789	0.578947
OGT	32	212.219	1	60	15.0333	0.683333	13	23.4615	0.769231
ACTG1	32	480.281	1	54	20.7037	0.703704	25	23.12	0.56
CDC42	32	85.9375	1	52	16.4231	0.653846	13	22.4615	0.769231
PIK3C2B	32	70.7812	1	50	17.76	0.72	0	0	0
STAT1	32	121.312	1	50	19.88	0.88	30	21.9333	0.566667
RFC1	32	75.8438	1	49	18.551	0.897959	17	25	0.411765
CD44	32	440.406	1	49	15.9388	0.918367	66	19.5	0.666667
EIF2B2	32	42.4375	1	48	25.1875	0.6875	9	19.8889	0.555556
EIF2B3	32	71.4688	1	47	25.4681	0.702128	4	22.25	0.5
EIF2B4	32	106	1	47	25.4681	0.702128	3	24	1
AMPD1	32	53.0312	1	46	15.0217	0.76087	0	0	0
GNAQ	32	279.375	1	46	14.1957	0.826087	31	21.8387	0.548387
YWHAB	32	701.25	1	46	17.5	0.847826	21	19.4762	0.619048
APP	32	1346.19	1	46	15.8043	0.847826	2	10.5	0
AK2	32	114.625	1	45	16.0667	0.755556	42	20.7381	0.571429
PSMA2	32	126.188	1	44	23.7045	0.636364	2	5	0.5
ADSL	32	69.5	1	43	15.9535	0.767442	90	21.6111	0.555556
PSMC3	32	132.156	1	43	24.4651	0.651163	0	0	0
PSMA6	32	237.406	1	43	23.8372	0.627907	4	19.5	0.25
PSMC2	32	78.8438	1	42	23.9524	0.642857	13	20.1538	0.692308
FOS	32	1034.94	1	42	20.9048	0.880952	9	25.2222	0.666667
DDB1	32	416.562	1	41	20.1951	0.780488	86	21.8023	0.627907
PSMB1	32	490.812	1	41	23.5854	0.609756	4	11.25	0.5
PSMD9	32	60.5938	1	40	24.5	0.625	2	14	0
ASMT	32	62.5938	1	40	16.2	0.575	0	0	0
DLD	32	152.875	1	40	20.975	0.825	1	20	1
PSME3	32	79.4375	1	39	24.4103	0.615385	43	21.814	0.465116
PSMD7	32	268.656	1	39	24.4103	0.615385	1	10	0
MYST4	32	63.8125	1	38	16.9211	0.736842	1	25	1
HSPA5	32	340.375	1	38	18.1842	0.684211	3	31	0.666667
MYST3	32	74.4688	1	37	17	0.72973	51	22.3529	0.627451
LEPR	32	294	1	37	12.8108	0.891892	12	19.75	0.583333
MCM7	32	99.1875	1	36	14.8333	0.888889	1	5	0
CRKL	32	131.375	1	36	20.1111	0.833333	8	19.25	0.75
SSRP1	32	153.812	1	36	23.6389	0.722222	0	0	0
GNAS	32	93.6875	1	35	16.2857	0.942857	7	24.4286	0.428571
IKBKB	32	38.7812	1	34	21.4706	0.735294	2	24.5	0.5
CSNK2A1	32	73.8125	1	34	20.2059	0.882353	44	23.8409	0.386364
OCRL	32	88	1	33	17.6667	0.636364	0	0	0
MAP3K7	32	94.4688	1	33	20.2727	0.818182	3	17.6667	0.333333
AK3	32	309.875	1	33	20.8485	0.515152	122	21.1066	0.647541
SUPT5H	32	124.312	1	32	23.0938	0.71875	33	22.1515	0.606061
PRKCD	32	63.2812	1	31	18.4516	0.774194	23	22.6522	0.521739
RAD23B	32	93.9375	1	31	18.7742	0.870968	11	22.2727	0.272727
IL13RA1	32	113.062	1	31	9.58065	0.903226	30	22.3667	0.666667
TH1L	32	115.531	1	31	22.9355	0.741935	130	21.6154	0.661538
MBD3	32	328.031	1	30	19.3	0.7	2	19.5	0
SHMT1	32	47.125	1	29	20.5862	0.758621	86	21.7326	0.593023
YWHAE	32	74.0938	1	29	17.4828	0.758621	11	30.4545	0.545455
CDC2L1	32	102.188	1	29	18.6207	0.689655	6	20.5	0.666667
PRKAR2A	32	163.531	1	29	15.2759	0.724138	8	23	0.5
CANX	32	563.844	1	29	14	0.896552	27	19.7037	0.518519
NCOR2	32	982.75	1	29	20.1379	0.758621	20	21	0.4
MAP2K1	32	171.656	1	28	18.2143	0.75	0	0	0
SRRM1	32	228.75	1	27	22.7778	0.62963	67	23.9403	0.567164
ACAA1	32	90.2188	1	26	19.8462	0.846154	3	21.3333	0.333333
NFKBIA	32	108.469	1	25	19.44	0.8	6	21	0.166667
CLK1	32	352.688	1	25	16.36	0.72	9	20	0.333333
GGT1	32	118.562	1	24	20	0.875	16	23.375	0.4375
TPR	32	61.4688	1	23	20.3478	0.826087	2	10	0.5
ATM	32	117.125	1	23	20.8696	0.956522	16	19.8125	0.5625
LIPA	32	132.031	1	23	12.913	0.521739	16	19.25	0.5625
NCK2	32	195.5	1	23	16.6087	0.913043	3	29.3333	0.666667
NUP43	32	44.1562	1	22	19.9545	0.818182	0	0	0
MAP3K5	32	80.5938	1	22	20.4091	0.590909	9	26.6667	0.333333
PDHA1	32	94.4375	1	22	17.8182	0.772727	6	26.3333	0.5
CAMK2G	32	128.531	1	22	12.5909	0.954545	68	22.3676	0.691176
TCERG1	32	150.375	1	22	21.3636	0.863636	132	20.4545	0.666667
KPNB1	32	319.469	1	22	20.5455	0.909091	92	22.5652	0.532609
PPP1CC	32	330.188	1	22	20.8182	0.863636	94	21.9043	0.638298
ILK	32	338.812	1	22	18.6364	0.636364	91	22.0549	0.637363
RRM1	32	51.5625	1	21	18.5714	0.714286	63	21.7937	0.603175
PPP1CB	32	230.625	1	21	21.2857	0.904762	34	22	0.588235
TRAP1	32	62.0938	1	20	23.45	0.45	0	0	0
RAP1A	32	235.938	1	20	15.9	0.85	47	20.1277	0.617021
SKP1A	32	804.125	1	20	21.75	0.55	5	20.2	0.6
MAX	32	71.4062	1	19	16.8421	0.684211	20	17.1	0.5
MBD2	32	157.312	1	19	23.0526	0.578947	5	22.6	0.8
IMPDH2	32	271	1	19	15.5263	0.842105	27	21.037	0.592593
SFPQ	32	387	1	19	22.7895	0.631579	40	20.975	0.65
ATF2	32	581.438	1	19	24.1579	0.789474	4	19.25	0.75
SQSTM1	32	913.906	1	19	15.6842	0.947368	2	19	0.5
CSNK2A2	32	58.6875	1	18	21.6667	0.944444	20	24.4	0.7
CDKN1B	32	87.5312	1	18	18.6111	0.777778	8	19.375	0.625
PPP1CA	32	238.781	1	18	20.3889	0.888889	9	23.8889	0.222222
VAMP2	32	330.5	1	18	22.8889	0.722222	28	21.1429	0.571429
ATP5B	32	345.594	1	18	26.6111	0.666667	14	24	0.571429
LDHA	32	1049	1	18	18.5	0.888889	4	27	0.5
CREB1	32	58.5938	1	17	20.2353	0.764706	22	17.0455	0.590909
QARS	32	149.312	1	17	26.2353	0.764706	113	22.4779	0.610619
XRN2	32	295.75	1	17	18.9412	0.529412	11	28.0909	0.363636
YY1	32	111.406	1	16	20.5625	0.8125	46	24.2609	0.543478
HIF1A	32	275.844	1	16	23.0625	0.875	19	21.4211	0.368421
ATP5O	32	329.719	1	16	27.875	0.6875	148	21.4257	0.621622
PRKAR1A	32	456.156	1	16	18.625	0.875	38	23.0263	0.578947
ATP5A1	32	620.031	1	16	27.875	0.6875	66	22.7273	0.575758
ATP5J	32	725.531	1	16	27.875	0.6875	42	22.2381	0.595238
HMGB1	32	92.5312	1	15	19.4667	1	24	20.2917	0.458333
CSNK1A1	32	165.719	1	15	16.4667	0.866667	58	20.3103	0.551724
UBE2E3	32	168	1	15	18.4667	0.666667	49	22.9388	0.469388
CCT5	32	322.125	1	15	20.8	0.733333	2	31.5	0.5
GNB1	32	517.531	1	15	12.9333	0.6	38	22.3158	0.473684
GALNT10	32	65.2188	1	14	15.2857	0.714286	3	26.3333	0
PHKG2	32	109.469	1	14	21	0.928571	8	20.375	0.5
ZFHX1B	32	132.906	1	14	21.5	0.714286	3	18	0
CS	32	147.969	1	14	27.2143	0.857143	3	17.3333	0.666667
CD47	32	215	1	14	16.2857	0.928571	111	23.018	0.630631
TXN	32	239.562	1	14	22.8571	0.928571	57	20.3684	0.631579
RDX	32	304.844	1	14	19.1429	0.714286	2	13.5	0.5
LDHB	32	1133.78	1	14	20.0714	0.928571	165	22.8364	0.612121
CPT1A	32	33.7188	1	13	21.8462	0.615385	0	0	0
EP400	32	53.3125	1	13	15	0.692308	15	23.4	0.533333
KARS	32	170.438	1	13	28.3077	0.692308	11	22.2727	0.727273
ASNS	32	241.625	1	13	14.6923	0.846154	2	24.5	0.5
MATR3	32	280.188	1	13	23.2308	0.692308	140	22.1	0.585714
DAB2	32	293.094	1	13	16.5385	0.923077	2	25.5	0.5
CHD4	32	370.719	1	13	25.2308	0.615385	26	18.5385	0.5
CFL1	32	412.656	1	13	22.3077	0.846154	26	22.0769	0.692308
MAT2A	32	584.125	1	13	20.4615	0.538462	10	20.2	0.6
B2M	32	2519.31	1	13	17.1538	0.923077	1	2	1
TSG101	32	51.9062	1	12	18.9167	0.833333	117	21.9829	0.606838
LSM1	32	70.3125	1	12	23.5833	0.666667	1	23	0
UPF3B	32	120.688	1	12	23	0.583333	0	0	0
DYRK4	32	133.25	1	12	11.8333	0.583333	0	0	0
SPEN	32	156.25	1	12	23.3333	0.75	18	21.7778	0.333333
ERBB3	32	158.688	1	12	17.4167	1	0	0	0
SLC25A6	32	222.938	1	12	27.75	0.583333	82	22.6585	0.670732
LARS	32	58.2188	1	11	27.5455	0.636364	25	15.76	0.56
DHFR	32	67.625	1	11	19.7273	0.727273	0	0	0
SNX6	32	86.9688	1	11	16.3636	1	8	24.875	0.625
RALBP1	32	103.875	1	11	23.3636	0.727273	9	25.8889	0.333333
SMARCC1	32	129.25	1	11	17.6364	0.818182	24	20	0.541667
MEF2A	32	186.5	1	11	14.6364	1	5	16.2	0.8
CD14	32	233.688	1	11	14.2727	0.818182	26	21.5	0.615385
DUT	32	272.062	1	11	17.9091	0.818182	134	21.403	0.61194
NUMA1	32	274.469	1	11	24.3636	0.545455	25	19.88	0.64
HSD17B4	32	307	1	11	10.3636	0.727273	26	23.8846	0.653846
CCT4	32	313.438	1	11	25.5455	0.727273	27	22.7778	0.703704
MDH1	32	449	1	11	15.1818	0.909091	96	21.5729	0.677083
FKBP1A	32	451.906	1	11	15.5455	0.727273	111	21.4865	0.630631
ARPC2	32	498.344	1	11	23.8182	0.545455	62	22.9355	0.645161
RBBP8	32	49.6875	1	10	19.1	1	0	0	0
MAP3K11	32	65.9375	1	10	16.9	0.8	7	18.8571	0.571429
PRPS1	32	95.0625	1	10	14.6	0.7	77	22.039	0.571429
ALG2	32	100	1	10	14	0.8	10	26.3	0.7
MDM4	32	104.281	1	10	17.2	0.8	33	23.3939	0.545455
HMGCS1	32	186.656	1	10	22.7	0.8	0	0	0
CD79A	32	266.344	1	10	12.8	1	3	20	0
CAT	32	377.25	1	10	19	0.5	23	21	0.652174
SPARC	32	1658.88	1	10	20.1	1	3	24.3333	1
CLU	32	3209.62	1	10	8.3	1	1	32	0
IDH3B	32	52.2188	1	9	24.5556	1	9	18.1111	0.555556
TTRAP	32	73.5	1	9	18.2222	1	1	23	0
MKNK1	32	79.9688	1	9	25.2222	0.888889	46	20.4348	0.608696
AKR1A1	32	93.75	1	9	17.5556	0.888889	5	14.6	0.2
NF1	32	94.2188	1	9	17.4444	0.666667	12	24.5	0.583333
CCT2	32	173.438	1	9	26.8889	0.666667	148	21.5743	0.648649
SET	32	288.531	1	9	17.7778	0.777778	115	20.9652	0.565217
TCP1	32	450.125	1	9	26.8889	0.666667	3	29	0.666667
AP2M1	32	653.438	1	9	19.6667	0.888889	4	23	1
CTSB	32	951.375	1	9	22.2222	0.777778	21	21.8571	0.52381
ACLY	32	88.8125	1	8	22.375	0.875	88	21.125	0.579545
GOPC	32	89.625	1	8	16.625	0.75	0	0	0
DIABLO	32	97.8125	1	8	12.75	0.75	8	25.375	0.25
USP7	32	111.656	1	8	25.5	0.75	0	0	0
ACO1	32	137.062	1	8	26.375	1	3	18.6667	0
ACO2	32	225.75	1	8	26.375	1	4	21.25	0.75
GSTP1	32	352.875	1	8	17.5	0.625	20	21.9	0.7
UGP2	32	354.312	1	8	18.25	1	4	27.75	0.75
DSP	32	1562.59	1	8	9.375	0.875	0	0	0
AMY1A	32	8741.78	1	8	21.75	0.875	0	0	0
ITCH	32	34.1562	1	7	24.2857	0.285714	62	22.5645	0.629032
SMAD5	32	34.4062	1	7	14	1	1	32	0
PURA	32	47.25	1	7	17.5714	0.857143	32	21.125	0.5625
LSM5	32	54.3438	1	7	20.7143	0.714286	67	22.5373	0.626866
GUSB	32	59.125	1	7	14.5714	0.857143	11	21.8182	0.363636
COG2	32	67.3125	1	7	20.4286	1	48	21.9167	0.458333
COG3	32	72.1875	1	7	20.4286	1	0	0	0
PLOD1	32	94.375	1	7	16.1429	0.857143	5	19	0.8
PNN	32	124.781	1	7	16.7143	0.571429	23	20.8696	0.608696
ADAM10	32	125.312	1	7	18.7143	1	5	22	0.6
MORF4L1	32	133.156	1	7	16.1429	0.428571	15	18.7333	0.733333
ADD1	32	139.594	1	7	20	1	8	20.375	0.625
ATP6V1E1	32	156.875	1	7	20	0.857143	4	28.75	0.75
MKNK2	32	167	1	7	17.2857	1	12	18.5833	0.583333
SRI	32	176.438	1	7	14.8571	1	1	30	1
GPAA1	32	190	1	7	18	0.571429	1	10	0
PPP1R12A	32	233.531	1	7	20.1429	0.857143	116	22.431	0.706897
EWSR1	32	259.406	1	7	15.1429	1	30	21.2667	0.733333
RTN4	32	316.906	1	7	14.8571	0.714286	38	22.6053	0.605263
CFL2	32	324.188	1	7	19.8571	0.857143	0	0	0
S100A10	32	398.719	1	7	17.1429	1	6	24.3333	0.833333
ACP2	32	472.281	1	7	9.85714	1	0	0	0
PPP2R1A	32	553	1	7	20.7143	0.857143	4	30	0
MORF4	32	577.312	1	7	16.1429	0.428571	7	24.7143	0.571429
DUSP1	32	586	1	7	21.8571	0.857143	4	26.25	0.75
SOD1	32	703.5	1	7	21	1	130	21.6538	0.646154
CD63	32	746.312	1	7	18.2857	1	82	21.8171	0.609756
ITGB3BP	32	33.875	1	6	24.1667	0.666667	0	0	0
ARHGAP5	32	55.2812	1	6	17	0.666667	0	0	0
SNAP29	32	61.9375	1	6	21.8333	0.666667	0	0	0
BLVRA	32	64.4062	1	6	5.33333	0.833333	4	21	0.25
DNAJA3	32	78.5	1	6	15.3333	0.833333	8	20.125	0.25
NR2F6	32	115.219	1	6	17.8333	0.833333	0	0	0
ARHGAP1	32	126.219	1	6	15.1667	0.666667	28	20.6786	0.392857
ATP2B1	32	136.188	1	6	13.1667	1	2	31.5	0.5
MYH9	32	190.75	1	6	16	0.666667	10	20	0.5
CAST	32	215.375	1	6	18.3333	0.666667	63	22.5238	0.555556
HSPH1	32	274.812	1	6	23.5	1	0	0	0
LGALS3BP	32	456.031	1	6	21.8333	1	5	10.8	0.6
CD59	32	572.375	1	6	7.16667	1	34	20.0588	0.588235
AP1GBP1	32	44.625	1	5	27.4	0.6	1	32	0
MGAT4A	32	65.625	1	5	16.8	0.8	0	0	0
DNAJB1	32	75.5625	1	5	22.6	0.8	8	28.75	0.375
HIP2	32	75.625	1	5	23.8	0.8	68	22.3088	0.588235
COPA	32	84.625	1	5	14.6	0.8	19	26.2105	0.578947
CD99	32	93	1	5	25.2	0.8	79	20.481	0.620253
GOSR1	32	101.156	1	5	19	0.8	19	18.3158	0.578947
TMPO	32	112	1	5	9.6	0.8	5	23.4	0.6
GSPT1	32	142.812	1	5	22	0.8	21	22.0476	0.428571
SFRS2IP	32	152.406	1	5	22.2	0.6	11	21.3636	0.818182
KIF5B	32	180.125	1	5	19.6	0.8	41	22.4878	0.560976
AARS	32	184.562	1	5	16.6	0.8	4	29.5	0.5
SDHC	32	197.844	1	5	27.8	0.6	22	24.3182	0.590909
RAB5B	32	206.625	1	5	13.4	0.2	1	20	0
HSPA9B	32	221.188	1	5	24.8	1	59	21.1186	0.525424
FDPS	32	226.594	1	5	19	0.6	14	18.0714	0.785714
ANXA5	32	392.5	1	5	14.8	0.8	1	21	1
AES	32	427.031	1	5	17	0.8	102	21.0294	0.627451
RAB1A	32	573.75	1	5	27.6	0.4	153	20.915	0.562092
TXNIP	32	930.688	1	5	19.6	0.8	7	16.4286	0.428571
GDI2	32	994.406	1	5	26.8	0.8	7	22.4286	0.428571
ENO1	32	1375.34	1	5	10	1	38	21.4737	0.578947
IGFBP7	32	1947.16	1	5	11.8	1	0	0	0
CPSF4	32	40.9062	1	4	18.75	0.25	4	17.5	0.5
GOSR2	32	45.0312	1	4	20.5	0.75	0	0	0
IGBP1	32	74.1562	1	4	20.25	1	64	22.2656	0.625
RABGGTB	32	79.5625	1	4	22.5	0.75	28	20.3214	0.714286
TMF1	32	81.75	1	4	12.75	0.75	43	23.5116	0.44186
PPIG	32	100.688	1	4	24.5	1	6	30.1667	0.833333
CTCF	32	130.438	1	4	15	1	19	21.3684	0.631579
GNS	32	130.656	1	4	23	1	70	22.3571	0.485714
PFDN1	32	139.531	1	4	21	0.75	0	0	0
YARS	32	139.656	1	4	3.75	1	6	20.8333	0.5
CLNS1A	32	151.469	1	4	18.5	0.5	63	24.127	0.555556
CHP	32	159.625	1	4	10.75	0.75	3	24	0.333333
PSMC5	32	162.875	1	4	29	1	1	4	0
PPP2R5A	32	170.781	1	4	18.75	0.75	7	21.7143	0.714286
ITGB4BP	32	173.094	1	4	17.5	1	16	19.75	0.625
ACADVL	32	190.031	1	4	31	0.75	1	29	0
SCP2	32	201.75	1	4	25	0.75	92	21.9674	0.630435
CAPN2	32	219.688	1	4	15.75	0.75	24	17.25	0.625
BTG1	32	241.375	1	4	18	1	1	30	1
VAPA	32	244.531	1	4	28.5	1	41	20.5854	0.560976
RAB7	32	383.188	1	4	18.75	0.5	179	22.3296	0.608939
TALDO1	32	404.344	1	4	16.5	0.75	41	21.0732	0.487805
TSC22D3	32	451	1	4	23.75	1	8	25	0.75
PGK1	32	545.5	1	4	21.5	1	69	23.8406	0.623188
BCL2L2	32	549.594	1	4	10	0.75	0	0	0
TPM1	32	1020.59	1	4	14.75	1	5	23.4	0.4
DDX17	32	1036.59	1	4	30	1	4	27.75	0.5
S100A6	32	1871.62	1	4	23.5	0.75	2	24	0.5
ARIH1	32	54.3125	1	3	21	1	33	18.7273	0.636364
AKAP1	32	66.375	1	3	30.6667	1	80	22.5	0.6875
CSE1L	32	66.7188	1	3	19.6667	0.333333	24	22.9583	0.625
GNPAT	32	77.5625	1	3	9.33333	1	3	27	0
PPM1B	32	84.375	1	3	13.6667	1	17	23.1765	0.588235
DGUOK	32	85.2188	1	3	14	1	34	23.9412	0.382353
REST	32	90.2812	1	3	7.33333	0.666667	0	0	0
PPP1R2	32	96.0938	1	3	11.6667	0.666667	23	23.1739	0.521739
MAN2A1	32	100.312	1	3	5.66667	0.666667	83	20.5542	0.566265
XPO6	32	104.875	1	3	15	1	36	21.8889	0.611111
CETN2	32	120.25	1	3	22	0.666667	2	19.5	0
RPN2	32	128.969	1	3	14.6667	0.666667	15	17.8	0.8
IGSF8	32	140.781	1	3	18.6667	1	0	0	0
IMMT	32	150.812	1	3	21.3333	0.666667	14	19.7143	0.857143
AP3S1	32	155.75	1	3	20	0.666667	1	11	0
FXR1	32	170.125	1	3	26.3333	1	5	24.4	0.6
KIF1B	32	183.406	1	3	12.3333	1	119	21.6723	0.672269
DICER1	32	187.844	1	3	23	0.666667	6	23.3333	0.833333
NDUFS2	32	190.969	1	3	22.6667	1	2	31	1
FDFT1	32	193.281	1	3	13.3333	1	5	16.4	0.4
NDUFS8	32	218	1	3	22.6667	1	24	24.625	0.583333
CBR1	32	233.375	1	3	11.6667	1	0	0	0
TACC1	32	235.969	1	3	25.3333	0.333333	8	23.875	0.5
NDUFS3	32	242.406	1	3	22.6667	1	6	21.6667	0.5
SRRM2	32	322.812	1	3	30.6667	1	10	17.9	0.8
UQCRC1	32	326.25	1	3	21.3333	0.666667	6	24	0.666667
TIMP1	32	331.656	1	3	11	1	3	19.6667	0
LASS2	32	334.625	1	3	13	1	4	14.75	0.5
FLOT1	32	357.812	1	3	10.3333	1	115	21.9565	0.617391
TAX1BP1	32	466.406	1	3	22.3333	0.666667	92	22.2174	0.619565
KTN1	32	470.75	1	3	32	0.333333	24	26.2083	0.583333
ATP6V0C	32	564.75	1	3	30.3333	1	13	21.6923	0.538462
ATP2A2	32	670.094	1	3	12.3333	1	37	22.6757	0.567568
EIF4G2	32	684.594	1	3	31.6667	0.666667	3	21.3333	0
FTL	32	769.281	1	3	19.6667	0.666667	3	22.6667	0.666667
FANCE	32	885	1	3	16.6667	1	0	0	0
APLP2	32	1124.69	1	3	18.3333	0.666667	61	20.7377	0.622951
MTCP1	32	30.875	1	2	13.5	1	10	19.8	0.6
TRIM25	32	47.4375	1	2	9	0.5	73	20.9589	0.561644
LMTK2	32	56.5312	1	2	21	0.5	19	22.0526	0.578947
UNG	32	62.0625	1	2	20	1	0	0	0
LGTN	32	68.75	1	2	14.5	1	1	32	1
SHOC2	32	71.8438	1	2	15	1	91	21.4835	0.659341
ABCD3	32	72.5625	1	2	9	1	11	22.3636	0.363636
CTNNBIP1	32	79.625	1	2	18.5	1	0	0	0
MGAT5	32	84.4062	1	2	16.5	1	0	0	0
SAFB2	32	101.594	1	2	10.5	1	1	28	0
ZHX1	32	103.812	1	2	20.5	1	0	0	0
PRPF4B	32	115.375	1	2	32	1	72	20.125	0.597222
ATXN2L	32	134.188	1	2	14	1	0	0	0
APPL	32	135.688	1	2	23.5	1	1	31	0
USP4	32	136.062	1	2	20.5	0.5	1	24	0
TOB2	32	147.812	1	2	21	0.5	9	21.8889	0.555556
ATOX1	32	149.094	1	2	23	1	0	0	0
CRI1	32	150.062	1	2	26	1	55	21.9091	0.6
DAP	32	164.688	1	2	18.5	1	1	24	0
RALB	32	167.688	1	2	31.5	0.5	77	23.987	0.519481
CTSH	32	171.344	1	2	17	1	24	22.5417	0.416667
LTA4H	32	174.125	1	2	18	1	3	30	0.666667
UROD	32	174.875	1	2	28	0.5	78	21.1154	0.602564
GOLGA4	32	182.719	1	2	31.5	0.5	1	10	0
KLF6	32	308.844	1	2	29	1	83	23.6867	0.506024
TCEA1	32	348.25	1	2	31.5	0.5	70	22.8857	0.585714
LAMP1	32	499.125	1	2	30	1	18	22.9444	0.666667
CDK2AP1	32	502.031	1	2	16.5	1	41	20.561	0.463415
XBP1	32	598.094	1	2	19	1	0	0	0
SSR4	32	607.656	1	2	18.5	0.5	22	23.3636	0.590909
NR1H2	32	642.062	1	2	15	1	15	20.4	0.6
NGFRAP1	32	709.031	1	2	22.5	1	32	21.0312	0.59375
CALD1	32	1098.03	1	2	29.5	1	0	0	0
SLC35A2	32	36.8125	1	1	17	0	5	26.4	0.8
TIMM9	32	37.6562	1	1	22	1	8	22.375	0.5
AGGF1	32	46.6875	1	1	31	1	6	24	0.666667
OSR1	32	50.0625	1	1	2	1	0	0	0
IFRD1	32	56.6875	1	1	28	1	10	19.8	0.9
RB1CC1	32	59.4062	1	1	21	1	30	21.0333	0.633333
AMD1	32	61.2812	1	1	32	1	1	21	1
ATP6V1C1	32	62.2188	1	1	31	1	79	23.5696	0.518987
LAT	32	63.9688	1	1	7	1	85	20.2706	0.552941
ELMO2	32	67.0625	1	1	5	1	38	23.0789	0.526316
ABCE1	32	74.0312	1	1	7	1	7	29	0.714286
DAD1	32	81.4375	1	1	29	1	43	22.4651	0.581395
SESN1	32	82.5	1	1	30	0	63	22.7143	0.492063
GLG1	32	88.2812	1	1	8	1	35	24.4	0.542857
PTPN18	32	110.125	1	1	1	1	60	23.4	0.5
EIF4EBP2	32	112.969	1	1	32	1	16	22.75	0.625
ARF4	32	114.406	1	1	25	1	42	23.5714	0.428571
FALZ	32	120.438	1	1	2	1	6	25.6667	0.666667
THOC2	32	123.719	1	1	13	1	79	21.8228	0.594937
ETFB	32	129.188	1	1	31	1	0	0	0
ANTXR2	32	135.156	1	1	1	1	14	21.2143	0.214286
RAI17	32	136.875	1	1	13	1	0	0	0
CALU	32	138.781	1	1	2	1	3	30.6667	0.333333
NKTR	32	141.281	1	1	6	0	77	22.6494	0.480519
GNG2	32	147.438	1	1	32	1	63	19.3333	0.68254
FBXL5	32	153.812	1	1	32	1	52	19.4231	0.596154
TRIP12	32	160.031	1	1	28	1	28	23.7857	0.607143
SNX5	32	167.875	1	1	3	1	67	20.3134	0.656716
SEC63	32	171.875	1	1	32	0	19	19	0.526316
PDAP1	32	173.25	1	1	11	1	3	23	0.666667
UBE2A	32	187.719	1	1	25	1	32	22.5625	0.3125
SMS	32	193.625	1	1	32	1	6	17	0.666667
ANKHD1	32	200.469	1	1	32	1	9	18.4444	0.333333
ATP6V1G1	32	223.188	1	1	31	1	3	21.6667	0.333333
SPG21	32	239.906	1	1	23	1	3	28.3333	0.666667
DNAJB2	32	259.062	1	1	3	0	0	0	0
LMAN1	32	325.688	1	1	22	1	52	23.4231	0.615385
SON	32	340.5	1	1	28	1	20	24.65	0.35
ITM2B	32	357.344	1	1	7	1	12	20.25	0.25
PTP4A2	32	364.469	1	1	32	1	54	25.037	0.62963
UBB	32	1860.66	1	1	25	1	6	20.6667	0.833333
SCARB1	32	1996.59	1	1	11	1	0	0	0
CDR2	32	6415.97	1	1	2	1	0	0	0
HBB	32	10452.3	1	1	13	1	4	20	0.25
PRPF18	32	30.125	1	0	0	0	6	20.5	0
NIPA2	32	33.3125	1	0	0	0	0	0	0
POMZP3	32	42.25	1	0	0	0	0	0	0
TSFM	32	44.2188	1	0	0	0	0	0	0
CHD8	32	45.75	1	0	0	0	0	0	0
CRNKL1	32	48.5938	1	0	0	0	132	21.6818	0.643939
MESDC2	32	49.0625	1	0	0	0	0	0	0
NOLA1	32	49.0938	1	0	0	0	17	20.8824	0.470588
CLN3	32	49.6875	1	0	0	0	12	21.3333	0.583333
DO	32	50.1875	1	0	0	0	0	0	0
E2IG2	32	50.3438	1	0	0	0	0	0	0
TTC4	32	51.375	1	0	0	0	5	21.2	0.4
CNNM3	32	52.0938	1	0	0	0	2	30.5	0
EI24	32	53.9062	1	0	0	0	1	28	1
ZNF161	32	54.3125	1	0	0	0	5	19.2	0.2
OFD1	32	54.4688	1	0	0	0	10	17	0.6
EML4	32	54.7812	1	0	0	0	14	18.8571	0.428571
PDCD10	32	58.3125	1	0	0	0	1	32	1
LEPROTL1	32	60.8125	1	0	0	0	21	20.2381	0.619048
RBBP6	32	61.7188	1	0	0	0	5	23.6	0.6
ABCC1	32	61.9688	1	0	0	0	1	26	0
HMG2L1	32	62.8438	1	0	0	0	30	21.0333	0.8
KLHL5	32	63.5938	1	0	0	0	0	0	0
SERF1A	32	64.625	1	0	0	0	0	0	0
CRYZL1	32	64.8125	1	0	0	0	0	0	0
GRSF1	32	67.5625	1	0	0	0	95	20.8105	0.610526
ABCF1	32	68.2812	1	0	0	0	0	0	0
RFP	32	69.4688	1	0	0	0	5	24.4	0.4
ALS4	32	69.5938	1	0	0	0	6	30.6667	0.333333
CSPG6	32	70.4062	1	0	0	0	99	21.3939	0.636364
MSL3L1	32	73.2188	1	0	0	0	27	20.8889	0.592593
DSCR2	32	73.4062	1	0	0	0	0	0	0
PHF2	32	74.75	1	0	0	0	0	0	0
PPP2R5E	32	74.8125	1	0	0	0	58	22.4828	0.5
ZNF266	32	75.25	1	0	0	0	26	22.1154	0.576923
SLC35A3	32	76.2188	1	0	0	0	0	0	0
WHSC1L1	32	76.6562	1	0	0	0	19	23.3684	0.421053
CPNE3	32	76.9375	1	0	0	0	8	27.125	0.75
CRBN	32	77.4375	1	0	0	0	17	24.5294	0.411765
ATF6	32	78.3438	1	0	0	0	13	16.3077	0.461538
ATXN2	32	78.3438	1	0	0	0	0	0	0
PHF3	32	78.875	1	0	0	0	5	22.6	0.6
UBR1	32	79.1562	1	0	0	0	0	0	0
MRPL49	32	83.9375	1	0	0	0	29	22.4483	0.448276
G3BP	32	86.4375	1	0	0	0	156	21.6603	0.634615
XPO7	32	88.5312	1	0	0	0	7	28	0.857143
TRA1	32	88.5625	1	0	0	0	89	23.7978	0.629213
MED25	32	88.7812	1	0	0	0	0	0	0
PRPSAP2	32	89.75	1	0	0	0	16	22.25	0.6875
AFG3L2	32	91.5625	1	0	0	0	3	12.6667	0.666667
DDX18	32	91.875	1	0	0	0	73	22.7671	0.616438
SLC35B2	32	92.5625	1	0	0	0	5	18.4	0.6
NBS1	32	94.4062	1	0	0	0	0	0	0
SLC35B1	32	94.875	1	0	0	0	0	0	0
NBEAL1	32	94.9375	1	0	0	0	0	0	0
TIMM17A	32	96.5312	1	0	0	0	2	24.5	1
SRP46	32	97.125	1	0	0	0	139	22.259	0.604317
ZNF207	32	100.562	1	0	0	0	9	20.5556	0.222222
ANKRD12	32	101.75	1	0	0	0	11	21.3636	0.454545
SURF1	32	102.719	1	0	0	0	0	0	0
WDR1	32	106.406	1	0	0	0	53	19.717	0.716981
TSN	32	106.719	1	0	0	0	65	18.9385	0.523077
ZMPSTE24	32	106.781	1	0	0	0	1	26	1
KIAA1115	32	107.812	1	0	0	0	0	0	0
NIPBL	32	108.469	1	0	0	0	72	20.4722	0.625
APG5L	32	109.562	1	0	0	0	0	0	0
MKLN1	32	114.969	1	0	0	0	5	27.8	0.4
DRG1	32	115.312	1	0	0	0	2	1.5	0.5
ABCD4	32	115.812	1	0	0	0	0	0	0
GTF3A	32	117.5	1	0	0	0	124	20.0887	0.637097
HBXAP	32	118.125	1	0	0	0	4	27.75	0.75
GCN1L1	32	123.031	1	0	0	0	31	24.4194	0.548387
AMACR	32	123.281	1	0	0	0	0	0	0
PHB2	32	126.188	1	0	0	0	83	23.6747	0.614458
MACF1	32	126.938	1	0	0	0	153	21.2288	0.575163
SECISBP2	32	128.031	1	0	0	0	1	2	1
TM7SF3	32	128.25	1	0	0	0	2	17.5	0.5
PRSS15	32	128.281	1	0	0	0	0	0	0
NDUFB3	32	130.781	1	0	0	0	67	22.2836	0.567164
UBAP1	32	130.781	1	0	0	0	99	22.1919	0.555556
FUSIP1	32	133	1	0	0	0	40	21.075	0.65
PXN	32	133.094	1	0	0	0	6	20.6667	0.666667
TIMM23	32	137.219	1	0	0	0	36	19.5833	0.527778
LRP10	32	137.25	1	0	0	0	84	20.7262	0.547619
ERH	32	138.781	1	0	0	0	61	22.7869	0.754098
CD68	32	139.875	1	0	0	0	0	0	0
BAT2	32	141.656	1	0	0	0	35	20.5714	0.485714
HEBP1	32	142.625	1	0	0	0	1	22	0
NDUFB10	32	143.688	1	0	0	0	24	20.625	0.625
CIRBP	32	146.781	1	0	0	0	118	21.7034	0.584746
OXA1L	32	146.969	1	0	0	0	69	21.3768	0.623188
ATP2C1	32	147.312	1	0	0	0	2	18	0.5
MLLT6	32	149.438	1	0	0	0	31	23.7097	0.677419
UBL3	32	151.125	1	0	0	0	6	28.3333	0.5
IK	32	152.312	1	0	0	0	1	32	1
HPCAL1	32	153.688	1	0	0	0	4	22.25	0.5
TRIM22	32	155.75	1	0	0	0	15	19.4667	0.733333
CREBL2	32	156.406	1	0	0	0	80	22.35	0.6375
DDAH2	32	157.844	1	0	0	0	37	20.3514	0.513514
SF1	32	161.906	1	0	0	0	3	30	0.666667
ARIH2	32	162.469	1	0	0	0	3	4.66667	0.333333
ATP1B3	32	165	1	0	0	0	15	25.2	0.733333
M11S1	32	165.625	1	0	0	0	47	20.7447	0.510638
IPO7	32	166.875	1	0	0	0	136	22.375	0.536765
SEC13L1	32	169.031	1	0	0	0	3	21.6667	0.333333
MLL5	32	169.375	1	0	0	0	0	0	0
PP	32	169.531	1	0	0	0	0	0	0
IF	32	170.188	1	0	0	0	0	0	0
DPP8	32	170.812	1	0	0	0	18	21.1667	0.611111
ZNF83	32	172.719	1	0	0	0	1	19	0
PUM1	32	179.531	1	0	0	0	21	24.4286	0.380952
LPIN1	32	188.719	1	0	0	0	144	22.5694	0.638889
LASP1	32	191.281	1	0	0	0	18	20.5	0.333333
SLC26A2	32	192.375	1	0	0	0	27	20.0741	0.444444
SARA1	32	196.5	1	0	0	0	0	0	0
CLC	32	197.844	1	0	0	0	0	0	0
NDUFA8	32	199.094	1	0	0	0	0	0	0
LAMP2	32	207.031	1	0	0	0	16	16.8125	0.625
HSN2	32	207.812	1	0	0	0	0	0	0
CNTF	32	207.969	1	0	0	0	0	0	0
FABP5	32	213.438	1	0	0	0	0	0	0
HNRPA3	32	213.719	1	0	0	0	65	23.0462	0.569231
PKIG	32	218.375	1	0	0	0	0	0	0
MBNL1	32	219.469	1	0	0	0	79	22.7215	0.556962
VDAC3	32	220.875	1	0	0	0	45	23.7333	0.533333
UQCRFS1	32	227.188	1	0	0	0	7	23.1429	0.714286
NAP1L1	32	227.344	1	0	0	0	263	22.4411	0.619772
E2IG5	32	238.094	1	0	0	0	135	21.5852	0.688889
CRIP2	32	242.906	1	0	0	0	0	0	0
MAPRE2	32	243	1	0	0	0	62	21.9677	0.580645
SLC38A2	32	247.406	1	0	0	0	29	23.8621	0.62069
HLA-DMA	32	249.312	1	0	0	0	12	16.75	0.666667
AHNAK	32	251.812	1	0	0	0	28	20.2857	0.678571
NUCB2	32	254.844	1	0	0	0	89	22.8652	0.617978
ELAC1	32	264.062	1	0	0	0	0	0	0
TUFM	32	266.344	1	0	0	0	2	25.5	0.5
ZNF265	32	268.25	1	0	0	0	19	22.3158	0.578947
BAT3	32	287	1	0	0	0	2	26.5	0.5
ARHGAP21	32	287.969	1	0	0	0	0	0	0
G22P1	32	299	1	0	0	0	0	0	0
CSNK2B	32	300.25	1	0	0	0	0	0	0
LITAF	32	316.906	1	0	0	0	99	21.9495	0.59596
HBXIP	32	317.625	1	0	0	0	29	22.8276	0.517241
CLEC2D	32	332.875	1	0	0	0	0	0	0
CROP	32	335.219	1	0	0	0	51	23.7255	0.411765
BPHL	32	343.656	1	0	0	0	0	0	0
RNH	32	350.938	1	0	0	0	0	0	0
NDUFA1	32	368.531	1	0	0	0	1	4	0
TTC3	32	385.875	1	0	0	0	195	22.3641	0.54359
COX6C	32	390.844	1	0	0	0	51	21.451	0.647059
H3F3B	32	395.406	1	0	0	0	67	22.4776	0.492537
DCDC1	32	399.219	1	0	0	0	0	0	0
SMAP	32	429.094	1	0	0	0	25	24.8	0.52
MGEA5	32	429.406	1	0	0	0	4	12	0.5
TSC22D1	32	443.406	1	0	0	0	0	0	0
NDUFB8	32	452.688	1	0	0	0	99	22.5657	0.575758
HMGN1	32	469.156	1	0	0	0	158	21.6835	0.639241
JTB	32	471.906	1	0	0	0	5	10.6	0.4
CALM2	32	542.594	1	0	0	0	9	23.2222	0.555556
GLTSCR2	32	630.406	1	0	0	0	105	22.6286	0.609524
UQCRB	32	654.5	1	0	0	0	93	22.3871	0.612903
DNCL1	32	681.938	1	0	0	0	5	19.6	0.8
COX7A2	32	681.969	1	0	0	0	0	0	0
HNRPDL	32	739.188	1	0	0	0	235	22.217	0.591489
CHD5	32	740.5	1	0	0	0	0	0	0
SAT	32	812.938	1	0	0	0	93	23.4624	0.451613
SOD2	32	866.438	1	0	0	0	84	21.5476	0.571429
HLA-B	32	1009.75	1	0	0	0	49	22.3878	0.591837
PBP	32	1095.66	1	0	0	0	17	21.2353	0.529412
COX7C	32	1116.06	1	0	0	0	74	22.8378	0.594595
TPT1	32	1169.22	1	0	0	0	85	22.2706	0.564706
CMAR	32	1250.06	1	0	0	0	0	0	0
ARL6IP	32	1286.56	1	0	0	0	4	27.5	0.75
HLA-A	32	1537.09	1	0	0	0	2	14.5	0.5
B3GALT4	32	2215.19	1	0	0	0	1	30	0
RPL17	32	2923.19	1	0	0	0	263	21.8821	0.61597
RPL9	32	3523.34	1	0	0	0	92	21.2717	0.586957
TMSB4X	32	3836.06	1	0	0	0	0	0	0
POLR2D	32	101.438	0	151	20.6093	0.675497	0	0	0
POLR2B	32	147.375	0	150	20.6	0.673333	27	22.4074	0.407407
GTF2F2	32	90.8438	0	124	21.9113	0.620968	0	0	0
CANT1	32	118	0	116	17.2328	0.75	65	21.0615	0.630769
HNRPU	32	187.594	0	100	23.33	0.6	14	19.4286	0.5
LOC158345	32	703.906	0	99	21.8485	0.636364	0	0	0
EIF3S7	32	98.9375	0	88	22.5227	0.659091	93	21.2473	0.612903
EIF3S1	32	78.8438	0	87	22.2759	0.666667	21	23	0.666667
EIF3S12	32	345.562	0	87	22.5862	0.666667	76	21.8553	0.657895
RPL37A	32	2831.69	0	87	22.2184	0.632184	78	20.3974	0.564103
DHX9	32	180	0	86	22.1047	0.581395	0	0	0
EIF5	32	338.406	0	85	22.5647	0.658824	24	21.4583	0.583333
SF3A3	32	126.625	0	84	23.3333	0.535714	25	22.76	0.48
SNRPB2	32	103	0	83	23.5422	0.518072	27	20.963	0.518519
EIF5B	32	90.1875	0	82	21.9634	0.634146	0	0	0
SFRS9	32	389.531	0	81	22.5432	0.567901	6	28.3333	0.333333
RAC1	32	734.656	0	81	16.9012	0.716049	12	19.25	0.5
HNRPC	32	328.156	0	79	23.1772	0.544304	15	23.8667	0.4
SFRS11	32	343.375	0	78	23.0128	0.564103	19	24.8421	0.368421
EEF1D	32	972.938	0	69	21	0.695652	18	19.8889	0.555556
SF3B14	32	120.781	0	61	23.5574	0.606557	3	30	0.666667
POLR1C	32	41.4375	0	45	18.7333	0.822222	2	15.5	0.5
PSMD4	32	167.5	0	44	25.0455	0.659091	0	0	0
PSMA4	32	291.219	0	42	24.0238	0.642857	3	26.3333	0.333333
PSMB6	32	186.812	0	40	23.875	0.625	1	32	0
PSMD8	32	226	0	40	23.975	0.65	2	24.5	1
PSMD14	32	126.469	0	39	24.4103	0.641026	12	19.3333	0.583333
PSMD6	32	136.281	0	39	24.4103	0.641026	5	30.6	0.8
PSMD11	32	144.469	0	39	24.4103	0.641026	2	16.5	1
KRAS	32	122.969	0	36	19.0278	0.833333	17	23.4118	0.823529
POLR3C	32	41.5625	0	29	17.6207	0.896552	0	0	0
ZNRD1	32	44.4375	0	29	17.6207	0.896552	8	29.125	0.75
CARM1	32	50.8438	0	27	15.2963	0.703704	0	0	0
COPS5	32	68.4375	0	25	20.28	0.76	2	28	0.5
DARS	32	146	0	23	20.5652	0.782609	44	22.5909	0.545455
DHX15	32	209.875	0	22	21.1364	0.454545	9	18.3333	0.777778
ROCK1	32	101.312	0	21	22.7143	0.666667	15	25.1333	0.733333
AADAT	32	208.5	0	21	18.4762	0.619048	0	0	0
LSM10	32	71.1562	0	19	25	0.578947	13	21.1538	0.538462
APEX1	32	172.031	0	19	21.1579	0.842105	79	19.9114	0.582278
PRPF19	32	77.0938	0	18	21.2778	0.722222	1	31	1
RBM17	32	183.969	0	18	23.6667	0.444444	43	21.4884	0.697674
UBE2D2	32	121.344	0	17	20.4706	0.705882	4	28.25	0.75
HSPC148	32	128.688	0	17	22.4706	0.705882	6	27.3333	0.5
PRDX6	32	180.656	0	17	17.1765	0.882353	8	18.125	0.625
CLDN7	32	221.156	0	17	14.7059	0.529412	0	0	0
ATP5D	32	98.4062	0	16	27.875	0.75	41	25.439	0.658537
ATP5H	32	332.969	0	16	27.875	0.75	39	21.9231	0.692308
ATP5L	32	516.375	0	16	27.875	0.75	73	20.9041	0.630137
ATP5F1	32	527.281	0	16	27.875	0.75	72	22.7778	0.680556
SMARCE1	32	185.906	0	14	18.9286	0.857143	108	22.5833	0.611111
MAT2B	32	47.0312	0	13	20.4615	0.615385	11	29.0909	0.545455
GTF3C2	32	48.2812	0	13	17.5385	0.307692	6	26.6667	0.5
GMPPA	32	58.2188	0	13	14	0.846154	0	0	0
GTF3C5	32	81.0312	0	13	17.5385	0.307692	6	20.1667	0.333333
EXOSC10	32	65.4688	0	12	22	0.666667	0	0	0
MTHFD1	32	91.875	0	12	22.3333	0.75	1	17	1
ARF6	32	133.344	0	12	21.0833	0.666667	44	23.0909	0.568182
NEDD8	32	359.719	0	12	19.8333	0.5	1	31	1
THRAP1	32	81.6875	0	11	18.3636	0.636364	8	23	0.125
CERK	32	148.781	0	11	15.4545	0.363636	1	1	1
ARPC5	32	166.188	0	11	21.6364	0.545455	19	23.2105	0.526316
CDC16	32	199.719	0	11	17.3636	0.727273	116	22.7759	0.594828
ARPC4	32	252.156	0	11	26.5455	0.545455	16	19.625	0.6875
AKAP9	32	71.5625	0	10	21.2	0.8	11	22.7273	0.363636
CUL4A	32	74.9375	0	10	23.7	0.6	26	22.1923	0.423077
SCYE1	32	75.0312	0	10	26.8	0.8	65	21.8308	0.615385
EDF1	32	237.906	0	10	19.2	0.8	145	20.8345	0.627586
MORF4L2	32	487.781	0	10	20.6	0.7	0	0	0
CCT6A	32	139.625	0	9	26.8889	0.777778	51	23.5098	0.647059
MXD1	32	156.938	0	9	18.2222	0.777778	105	22.0381	0.609524
SUCLG1	32	232.656	0	9	27.1111	0.888889	3	21.3333	0.666667
ACSL3	32	28.6875	0	7	20.5714	1	73	21.6438	0.493151
STATIP1	32	74.0625	0	7	24	0.857143	0	0	0
CPNE2	32	78.75	0	7	13.7143	0.571429	1	32	1
JARID1A	32	96.2188	0	7	13.5714	1	1	32	0
SAP18	32	166.25	0	7	20.5714	0.571429	12	21.8333	0.833333
FOXO3A	32	178.281	0	7	20.1429	0.857143	14	20.8571	0.571429
GGA2	32	63.0625	0	6	26.1667	0.833333	83	22.3614	0.457831
CHFR	32	85.8438	0	6	25.5	1	20	22.45	0.6
ATN1	32	197.188	0	6	17.3333	0.666667	1	17	1
PICALM	32	314.781	0	6	8.5	1	29	19.7241	0.689655
BRD4	32	54.0312	0	5	16.8	1	23	21.8696	0.782609
ARID4A	32	75.875	0	5	13	0.8	1	32	0
ARPC5L	32	96.7188	0	5	23.2	0.8	39	21.6154	0.538462
NFAT5	32	101.906	0	5	12.8	0.8	8	20	0.5
TGOLN2	32	110.438	0	5	22	0.8	83	22.4337	0.662651
STAG2	32	112.812	0	5	24.6	0.6	26	22.7692	0.5
KIF1C	32	144.438	0	5	23.2	0.8	0	0	0
ADIPOR2	32	155.531	0	5	16	0.4	1	30	0
DNAJA1	32	171.031	0	5	13.8	1	17	24.3529	0.588235
USP8	32	49.3438	0	4	24	1	1	7	0
DNAJB11	32	64.4688	0	4	21	0.75	2	30	0.5
TRIM33	32	77.2812	0	4	11.75	1	17	19.7059	0.529412
EEA1	32	94.7812	0	4	31	0.5	0	0	0
UBE2N	32	95.5938	0	4	17	0.75	113	23.9204	0.610619
NTAN1	32	95.6562	0	4	24	1	16	24.125	0.4375
RAB3D	32	186.281	0	4	16.25	0.75	10	19.3	0.5
EDG1	32	203.25	0	4	15.75	1	1	4	1
RBM14	32	302.219	0	4	26.25	1	0	0	0
CREG1	32	490.062	0	4	21	1	0	0	0
CEBPZ	32	64.0938	0	3	23	1	7	26.2857	0.714286
DHRS4	32	67.6875	0	3	11.6667	1	0	0	0
DUSP22	32	68.0312	0	3	25.3333	0.666667	3	19.6667	0.666667
TOM1	32	76	0	3	20	0.666667	3	28.6667	0.666667
MED28	32	78.1562	0	3	23.6667	1	96	21.7188	0.5625
PRPF3	32	86.8438	0	3	12	0.333333	0	0	0
CEBPG	32	92.8438	0	3	14.6667	1	28	19.8929	0.642857
NDEL1	32	93.875	0	3	20.3333	1	72	20.4861	0.694444
SFRS10	32	95.0312	0	3	17.6667	0.666667	7	17.5714	0.571429
GIT2	32	100.531	0	3	11.3333	1	6	13.5	0.666667
MPZL1	32	127.438	0	3	17.6667	0.666667	8	26.25	0.5
ARL1	32	129.625	0	3	26.3333	0.666667	4	16	0.75
TTC17	32	145.344	0	3	11	1	6	23	0.666667
CTBS	32	181.25	0	3	24	0.666667	12	22.5	0.416667
BNIP3	32	255.75	0	3	23.3333	0.666667	0	0	0
DMTF1	32	261.906	0	3	21.3333	1	5	20.6	0.4
CAP1	32	294.406	0	3	21	1	47	22.9787	0.574468
NOMO1	32	476.031	0	3	13	0.333333	0	0	0
SUPT16H	32	50.5	0	2	1.5	1	9	28.3333	0.444444
TBK1	32	70.3125	0	2	17	0	11	26.0909	0.363636
USP47	32	83.0625	0	2	23.5	0.5	24	21.7917	0.625
BLOC1S1	32	87.7812	0	2	29.5	1	6	20.8333	0.666667
DCTN4	32	110.594	0	2	15.5	0.5	5	21.6	0.6
RUFY1	32	119.312	0	2	14.5	1	3	20.3333	0.666667
EXOC7	32	120.125	0	2	29.5	0.5	8	21	0.625
TXNDC4	32	148.281	0	2	23	0	12	16.8333	0.833333
IDI1	32	201.219	0	2	17.5	1	30	22.1333	0.633333
PRDX4	32	215.281	0	2	24	0.5	24	19.2917	0.458333
NISCH	32	247.438	0	2	18	1	22	23.5909	0.363636
ARL6IP5	32	323.5	0	2	8	1	9	24.5556	0.555556
PJA2	32	622.406	0	2	31	0.5	25	25.96	0.56
UCHL3	32	43.4688	0	1	32	0	4	19.75	0.25
USP52	32	57.125	0	1	17	1	0	0	0
PLEKHA5	32	58.7812	0	1	28	1	0	0	0
RYK	32	58.875	0	1	18	1	28	21.6071	0.607143
MRPS9	32	67.1875	0	1	31	1	0	0	0
HSMPP8	32	69.4375	0	1	22	1	76	22.25	0.460526
TM9SF2	32	70.3125	0	1	14	0	13	24.6154	0.307692
DNAJC10	32	75.5	0	1	32	1	59	23.9831	0.610169
SENP6	32	76.9688	0	1	1	1	5	25.8	0.2
C19orf10	32	79.4375	0	1	2	1	9	20.5556	0.777778
SSB	32	96.75	0	1	31	1	0	0	0
SMAP1	32	100.156	0	1	12	0	67	20.2239	0.58209
MRPS34	32	105.25	0	1	13	1	0	0	0
PHIP	32	124.094	0	1	13	1	2	27.5	0
UBE2J1	32	129.594	0	1	24	0	31	22.3226	0.548387
COL4A3BP	32	130.75	0	1	1	1	16	23.375	0.5625
USP16	32	133.156	0	1	11	1	14	21.5	0.785714
ATP6V1D	32	139.406	0	1	31	1	14	16.4286	0.357143
FYTTD1	32	143.719	0	1	4	1	10	16.2	0.5
SEPHS2	32	143.812	0	1	31	0	6	28	0.166667
GOLGB1	32	154.688	0	1	6	0	2	14.5	0.5
MAPK6	32	163.531	0	1	25	1	1	32	1
LRRFIP1	32	168.75	0	1	2	1	10	18.4	0.4
LUC7L2	32	169.406	0	1	31	1	0	0	0
KLF9	32	179	0	1	3	1	0	0	0
EIF2AK1	32	191.781	0	1	2	1	22	23	0.590909
RNF141	32	196.406	0	1	21	1	4	27.75	0.5
DSTN	32	196.688	0	1	4	1	161	21.5901	0.627329
RNF130	32	208.812	0	1	2	1	6	23	0.5
MKRN1	32	223.5	0	1	17	0	76	21.5395	0.631579
RAB14	32	231.219	0	1	12	0	0	0	0
COTL1	32	261.344	0	1	24	1	1	20	1
NDUFB11	32	281.375	0	1	3	0	13	20.1538	0.461538
TLOC1	32	284.094	0	1	32	1	15	22.3333	0.6
PNRC1	32	347.781	0	1	13	1	7	21.5714	0.571429
ATP6V1B2	32	368	0	1	31	1	5	26.4	0.6
TUBA1	32	2200.94	0	1	30	1	2	3	0.5
RIOK1	32	29.125	0	0	0	0	0	0	0
CGI-90	32	32.7812	0	0	0	0	0	0	0
KIAA1217	32	33.0938	0	0	0	0	3	16.6667	1
C10orf46	32	33.8438	0	0	0	0	3	24.6667	0.666667
C10orf33	32	34.0625	0	0	0	0	0	0	0
HSPC009	32	34.4062	0	0	0	0	0	0	0
ZADH2	32	35.625	0	0	0	0	0	0	0
FLJ38991	32	36.0625	0	0	0	0	0	0	0
C6orf151	32	36.875	0	0	0	0	0	0	0
LOC90637	32	37.0938	0	0	0	0	0	0	0
DKFZp434G0813	32	39.0312	0	0	0	0	0	0	0
LOC51249	32	39.2812	0	0	0	0	0	0	0
KIAA1838	32	40.8438	0	0	0	0	7	15.1429	0.285714
DLNB14	32	41.2812	0	0	0	0	0	0	0
SBDSP	32	41.625	0	0	0	0	0	0	0
C20orf11	32	41.8125	0	0	0	0	4	26.25	0.25
NFATC2IP	32	41.875	0	0	0	0	143	21.9161	0.629371
TUSC4	32	42.0625	0	0	0	0	0	0	0
COMMD5	32	42.75	0	0	0	0	9	24	0.333333
XPO4	32	42.7812	0	0	0	0	0	0	0
FLJ14154	32	42.9375	0	0	0	0	0	0	0
DKFZp564N123	32	42.9688	0	0	0	0	0	0	0
REV1L	32	43.9688	0	0	0	0	25	22.8	0.48
C6orf70	32	44.7812	0	0	0	0	0	0	0
MRPL45	32	45	0	0	0	0	6	16.6667	0.833333
ANKFY1	32	45.8438	0	0	0	0	6	28	0.5
TXNDC10	32	46.3125	0	0	0	0	143	22.3217	0.622378
ZNF292	32	46.7188	0	0	0	0	14	15.5714	0.5
C9orf97	32	47.0938	0	0	0	0	8	28.75	0.5
RSL1D1	32	47.25	0	0	0	0	31	22.8387	0.612903
ZZZ3	32	48.9062	0	0	0	0	56	23.25	0.446429
MGC2747	32	49.0938	0	0	0	0	15	20.4	0.466667
C17orf40	32	49.4375	0	0	0	0	0	0	0
USP36	32	49.4688	0	0	0	0	3	18	0.333333
ZDHHC7	32	49.8438	0	0	0	0	0	0	0
C4orf8	32	50.1562	0	0	0	0	5	23.4	0.4
NARG1	32	50.1562	0	0	0	0	0	0	0
TMEM8	32	50.6875	0	0	0	0	3	25.3333	1
KLHL11	32	50.7188	0	0	0	0	14	22.1429	0.714286
MGC10854	32	51.0312	0	0	0	0	29	19.7586	0.758621
TRIM4	32	51.2188	0	0	0	0	48	23.2917	0.479167
ZMAT2	32	51.3438	0	0	0	0	2	10.5	0.5
C6orf69	32	51.625	0	0	0	0	16	22.5625	0.5
KDELR2	32	51.8125	0	0	0	0	8	24.875	0.625
DKFZp686K15145	32	51.875	0	0	0	0	0	0	0
SDCCAG10	32	52.1875	0	0	0	0	0	0	0
ZNF551	32	52.4688	0	0	0	0	0	0	0
DKFZp686F0735	32	53	0	0	0	0	0	0	0
FLJ38968	32	53.125	0	0	0	0	0	0	0
LOC390466	32	53.2188	0	0	0	0	0	0	0
DKFZp434A112	32	53.3125	0	0	0	0	0	0	0
DJ159A19.3	32	53.375	0	0	0	0	0	0	0
MRPL55	32	53.4062	0	0	0	0	0	0	0
C6orf136	32	53.4375	0	0	0	0	1	22	1
C1orf80	32	53.5	0	0	0	0	0	0	0
MGC4767	32	54.5	0	0	0	0	0	0	0
ARMCX6	32	54.6562	0	0	0	0	35	22.3429	0.628571
BMS1L	32	54.6875	0	0	0	0	27	24.7778	0.703704
C6orf66	32	55.5625	0	0	0	0	0	0	0
C6orf61	32	55.75	0	0	0	0	0	0	0
CNTNAP3	32	55.7812	0	0	0	0	4	29.5	1
C14orf92	32	56	0	0	0	0	45	23.1111	0.422222
TRIM56	32	56.125	0	0	0	0	26	23.0385	0.538462
LOC339843	32	56.7812	0	0	0	0	0	0	0
LOC345645	32	56.8125	0	0	0	0	0	0	0
LOC388453	32	57.1562	0	0	0	0	0	0	0
LOC400027	32	58.375	0	0	0	0	2	30	0.5
SEC24A	32	59.375	0	0	0	0	0	0	0
PRPF38A	32	60.125	0	0	0	0	6	16.8333	1
HRB2	32	61.125	0	0	0	0	31	21.3226	0.419355
SLC35E1	32	62.3125	0	0	0	0	4	22	1
KBTBD2	32	62.75	0	0	0	0	60	22.25	0.516667
DIP	32	62.875	0	0	0	0	1	28	1
PHF20	32	62.875	0	0	0	0	5	22	0.4
CNIH4	32	63.2812	0	0	0	0	77	23.3636	0.545455
SFRS8	32	63.3125	0	0	0	0	2	25.5	0.5
C14orf135	32	63.4688	0	0	0	0	0	0	0
PCGF3	32	63.625	0	0	0	0	4	31	0.25
C10orf75	32	63.9375	0	0	0	0	0	0	0
YTHDF3	32	64.5625	0	0	0	0	4	22	0.5
TNRC15	32	64.625	0	0	0	0	2	23.5	1
NIFIE14	32	64.8438	0	0	0	0	0	0	0
DKFZp434M0122	32	65.7812	0	0	0	0	0	0	0
SSR3	32	66.5625	0	0	0	0	8	16.75	0.375
CYHR1	32	67.3125	0	0	0	0	6	10	0.166667
KIAA0265	32	67.5938	0	0	0	0	25	19.64	0.72
APG12L	32	67.6562	0	0	0	0	0	0	0
DKFZp686A088	32	68.0625	0	0	0	0	0	0	0
DKFZp667A2315	32	68.25	0	0	0	0	0	0	0
PRPF39	32	68.2812	0	0	0	0	0	0	0
FBXL14	32	68.4062	0	0	0	0	130	23.0154	0.638462
TMED4	32	69.375	0	0	0	0	37	22.6486	0.594595
BAT2D1	32	69.9062	0	0	0	0	11	23.8182	0.545455
MRPL32	32	69.9375	0	0	0	0	6	26.5	0.333333
TEX261	32	70	0	0	0	0	0	0	0
AKT1S1	32	70.4062	0	0	0	0	0	0	0
PCNT2	32	71	0	0	0	0	30	20.7	0.633333
LOC90806	32	71.1875	0	0	0	0	0	0	0
C2orf15	32	71.4375	0	0	0	0	0	0	0
SERTAD2	32	72.4688	0	0	0	0	0	0	0
C10orf6	32	72.6875	0	0	0	0	2	16	0.5
C13orf10	32	72.8125	0	0	0	0	25	21.8	0.4
DKFZp434L0714	32	72.8125	0	0	0	0	0	0	0
ANKRD17	32	72.8438	0	0	0	0	6	21.6667	1
KIAA1387	32	72.9062	0	0	0	0	0	0	0
LOC441443	32	72.9688	0	0	0	0	0	0	0
PWP1	32	73.25	0	0	0	0	22	21.7727	0.5
LOC388574	32	73.3125	0	0	0	0	0	0	0
C20orf29	32	73.5625	0	0	0	0	1	32	1
RNF20	32	74.625	0	0	0	0	5	24.2	0.4
C7orf27	32	75.2812	0	0	0	0	0	0	0
KIAA1545	32	75.3438	0	0	0	0	39	23.1282	0.615385
CHD1L	32	75.4062	0	0	0	0	10	23.1	0.6
KIAA0073	32	75.5312	0	0	0	0	0	0	0
C9orf45	32	75.75	0	0	0	0	0	0	0
DNAJD1	32	75.7812	0	0	0	0	0	0	0
DKFZp434O1172	32	75.9375	0	0	0	0	0	0	0
C6orf108	32	76.5938	0	0	0	0	1	26	0
RANBP6	32	76.6562	0	0	0	0	49	23.7143	0.734694
KIAA1434	32	76.7812	0	0	0	0	2	15.5	0
C9orf75	32	76.8438	0	0	0	0	0	0	0
WDR9	32	76.875	0	0	0	0	0	0	0
SLC5A6	32	76.9062	0	0	0	0	0	0	0
DKFZp564K112	32	77.0312	0	0	0	0	0	0	0
WBSCR16	32	77.1562	0	0	0	0	0	0	0
DKFZp564B122	32	78.9062	0	0	0	0	0	0	0
DKFZp313O1417	32	79	0	0	0	0	0	0	0
KIAA0553	32	79.125	0	0	0	0	7	20.7143	0.571429
KIAA0871	32	79.1562	0	0	0	0	0	0	0
SNX19	32	79.3125	0	0	0	0	0	0	0
NHLRC2	32	79.9688	0	0	0	0	0	0	0
NS3TP1	32	80.0312	0	0	0	0	0	0	0
RABL4	32	80.4688	0	0	0	0	0	0	0
KIAA0092	32	80.8438	0	0	0	0	0	0	0
FLJ10700	32	81.2812	0	0	0	0	5	24.4	0.6
LETMD1	32	81.5312	0	0	0	0	66	20.1364	0.606061
DKFZp686G24175	32	81.9688	0	0	0	0	0	0	0
HSHIN1	32	82.0938	0	0	0	0	0	0	0
C14orf87	32	82.25	0	0	0	0	0	0	0
PURB	32	82.4688	0	0	0	0	5	23.6	0.4
DKFZp762B1512	32	83.0938	0	0	0	0	0	0	0
KIAA0251	32	83.1875	0	0	0	0	5	17.8	0.4
SBNO1	32	83.1875	0	0	0	0	0	0	0
HERC4	32	83.3438	0	0	0	0	3	18.6667	0.333333
DKFZp686A1586	32	83.625	0	0	0	0	0	0	0
TXNL5	32	83.625	0	0	0	0	9	22.7778	0.222222
MGC3207	32	84.9375	0	0	0	0	12	18.1667	0.583333
Dlc2	32	85	0	0	0	0	17	22.6471	0.470588
CD302	32	85.1875	0	0	0	0	7	21.2857	0.428571
KIAA1458	32	85.1875	0	0	0	0	8	26	0.375
FLJ10853	32	85.4062	0	0	0	0	0	0	0
DKFZp761G0123	32	85.4688	0	0	0	0	0	0	0
DKFZp434B2131	32	85.5	0	0	0	0	0	0	0
CG018	32	86.5	0	0	0	0	19	21.6316	0.684211
C14orf4	32	86.625	0	0	0	0	10	24.8	0.2
C1orf9	32	87.0938	0	0	0	0	7	16.8571	0.571429
DKFZp762F1410	32	87.2188	0	0	0	0	0	0	0
C21orf124	32	87.2812	0	0	0	0	0	0	0
NUDCD2	32	87.5625	0	0	0	0	0	0	0
TMEM18	32	87.625	0	0	0	0	0	0	0
ZDHHC2	32	87.9375	0	0	0	0	86	22.3372	0.674419
ZNF451	32	88.25	0	0	0	0	3	21.6667	0.333333
BAG5	32	88.4375	0	0	0	0	17	23.6471	0.411765
C9orf78	32	88.9688	0	0	0	0	70	22.6857	0.628571
C17orf27	32	89.0312	0	0	0	0	27	20.4444	0.37037
DKFZp761A052	32	89.3438	0	0	0	0	0	0	0
ARID1B	32	89.5312	0	0	0	0	3	28.6667	0.666667
C10orf9	32	89.5312	0	0	0	0	63	22.6508	0.47619
MARCH8	32	90	0	0	0	0	1	12	0
C2orf24	32	90.0625	0	0	0	0	2	18.5	0.5
SLU7	32	90.6562	0	0	0	0	14	26.2143	0.571429
YTHDF1	32	90.8438	0	0	0	0	1	1	1
NMD3	32	90.9688	0	0	0	0	24	22.625	0.375
WSB2	32	91.0312	0	0	0	0	11	22.0909	0.636364
SEC14L1	32	91.6562	0	0	0	0	3	19.3333	0.666667
PC4	32	92.3438	0	0	0	0	0	0	0
TRA2A	32	92.375	0	0	0	0	8	16.125	0.625
CBPIN	32	92.5938	0	0	0	0	0	0	0
ZF	32	93.0625	0	0	0	0	1	20	1
THAP11	32	93.2188	0	0	0	0	11	21.8182	0.545455
DKFZp434O158	32	93.2812	0	0	0	0	0	0	0
FLJ13868	32	93.5938	0	0	0	0	0	0	0
SLC35A4	32	94.3438	0	0	0	0	11	16.6364	0.636364
KIAA0913	32	95.6875	0	0	0	0	10	21.7	0.4
LOC400590	32	95.7188	0	0	0	0	21	19.7143	0.666667
VARS2	32	95.875	0	0	0	0	0	0	0
FBXO9	32	96.0625	0	0	0	0	65	23.0154	0.646154
LOC153222	32	96.1562	0	0	0	0	42	22.6429	0.738095
EML2	32	96.4688	0	0	0	0	0	0	0
NSMCE1	32	97.7812	0	0	0	0	0	0	0
AYP1	32	98.0625	0	0	0	0	0	0	0
DKFZp686K01114	32	98.125	0	0	0	0	0	0	0
KIAA0853	32	98.5312	0	0	0	0	13	21.4615	0.307692
DKFZp434M1820	32	98.6875	0	0	0	0	0	0	0
C3orf6	32	99.0938	0	0	0	0	0	0	0
AFTIPHILIN	32	99.125	0	0	0	0	38	22.4474	0.421053
TBC1D15	32	99.5938	0	0	0	0	7	26.7143	0.285714
DKFZp566C0424	32	99.75	0	0	0	0	0	0	0
LOC284184	32	99.9062	0	0	0	0	0	0	0
DKFZp666F248	32	100	0	0	0	0	0	0	0
LOC91689	32	100.719	0	0	0	0	40	23.875	0.45
C1orf123	32	100.969	0	0	0	0	8	22.375	0.625
MRPL20	32	101.031	0	0	0	0	44	21.8864	0.386364
MRPL15	32	101.688	0	0	0	0	80	22.3	0.6
PS1D	32	101.75	0	0	0	0	12	26.3333	0.75
DNAJA5	32	101.875	0	0	0	0	33	21.8485	0.636364
STK25	32	101.875	0	0	0	0	0	0	0
POGK	32	102.125	0	0	0	0	0	0	0
LOC440037	32	102.625	0	0	0	0	0	0	0
KCMF1	32	102.969	0	0	0	0	9	25.5556	0.666667
PARP6	32	103.5	0	0	0	0	123	20.4797	0.658537
ADNP	32	103.625	0	0	0	0	17	23.8824	0.647059
DDX46	32	103.75	0	0	0	0	24	21.4583	0.416667
COMMD4	32	103.875	0	0	0	0	0	0	0
BLOC1S2	32	103.938	0	0	0	0	1	11	0
WDR68	32	104.438	0	0	0	0	77	20.8571	0.675325
SMAP-1	32	104.812	0	0	0	0	2	16	1
KIAA0692	32	105.062	0	0	0	0	0	0	0
KIAA1450	32	105.188	0	0	0	0	0	0	0
HUWE1	32	105.5	0	0	0	0	0	0	0
DKFZP586J0619	32	105.688	0	0	0	0	0	0	0
C9orf10OS	32	105.906	0	0	0	0	3	28	0
CHURC1	32	106.812	0	0	0	0	1	31	0
MFSD1	32	106.938	0	0	0	0	14	19.7143	0.857143
FLJ22875	32	107.25	0	0	0	0	0	0	0
DKFZp686O0631	32	107.844	0	0	0	0	0	0	0
DKFZp434G1730	32	108.344	0	0	0	0	0	0	0
LOC51315	32	108.531	0	0	0	0	47	22.9362	0.468085
KIAA0310	32	109.031	0	0	0	0	2	16	0.5
KIAA0582	32	109.188	0	0	0	0	20	21	0.45
DKFZp434K031	32	109.594	0	0	0	0	0	0	0
LMAN2	32	109.875	0	0	0	0	0	0	0
DKFZp761A1322	32	109.906	0	0	0	0	0	0	0
GHITM	32	109.906	0	0	0	0	2	29	1
DKFZp434D1620	32	110.312	0	0	0	0	0	0	0
C14orf112	32	110.5	0	0	0	0	15	25.2	0.533333
C9orf105	32	111.344	0	0	0	0	0	0	0
TCEAL8	32	111.719	0	0	0	0	0	0	0
DKFZp564N2378	32	112.812	0	0	0	0	0	0	0
SLC12A8	32	113.062	0	0	0	0	0	0	0
SRPK1	32	114.625	0	0	0	0	141	21.6383	0.602837
LOC387791	32	115.281	0	0	0	0	0	0	0
WDR26	32	116.125	0	0	0	0	36	20.8611	0.583333
FUNDC2	32	116.656	0	0	0	0	20	24.15	0.45
TRAPPC5	32	117.406	0	0	0	0	5	18.8	1
BLOM7	32	118.5	0	0	0	0	0	0	0
C1orf77	32	118.594	0	0	0	0	19	21.7368	0.578947
MAPKAP1	32	118.594	0	0	0	0	0	0	0
ECHDC1	32	119.469	0	0	0	0	50	23.08	0.54
MLSTD2	32	119.5	0	0	0	0	12	15.8333	0.666667
ZNF652	32	119.625	0	0	0	0	31	24.3548	0.516129
DKFZp434P1215	32	120.281	0	0	0	0	0	0	0
HDHD2	32	120.312	0	0	0	0	25	23.48	0.48
BZW2	32	120.719	0	0	0	0	49	21.2449	0.632653
DKFZp564H1122	32	121.969	0	0	0	0	0	0	0
SLC39A9	32	122.406	0	0	0	0	5	18	0.2
MRPS24	32	122.594	0	0	0	0	16	24	0.5625
DKFZp781J0562	32	122.906	0	0	0	0	0	0	0
FLJ30092	32	123.125	0	0	0	0	1	19	1
MRPL43	32	123.719	0	0	0	0	0	0	0
BAF180	32	124.031	0	0	0	0	0	0	0
C20orf52	32	124.25	0	0	0	0	0	0	0
FBXO21	32	125.594	0	0	0	0	31	23.7419	0.387097
NIF3L1BP1	32	125.781	0	0	0	0	1	30	0
ADPGK	32	127.125	0	0	0	0	1	19	1
SMBP	32	127.406	0	0	0	0	33	23.2424	0.636364
UBXD2	32	128.594	0	0	0	0	26	21.7308	0.653846
TBC1D14	32	130.094	0	0	0	0	12	25.5	0.333333
SEPT11	32	130.406	0	0	0	0	2	15.5	0.5
CNOT2	32	132.25	0	0	0	0	16	21.625	0.75
LENG3	32	133.156	0	0	0	0	0	0	0
PCIA3	32	133.75	0	0	0	0	0	0	0
LOC388789	32	136.281	0	0	0	0	31	20.5161	0.419355
IPLA2(GAMMA)	32	137.125	0	0	0	0	4	25	0.25
MARCH6	32	138.281	0	0	0	0	6	22.3333	0.333333
PPP1R15B	32	138.344	0	0	0	0	8	28.25	0.375
LOC440587	32	138.531	0	0	0	0	0	0	0
MARCH7	32	138.594	0	0	0	0	8	17.375	0.875
REC14	32	138.75	0	0	0	0	0	0	0
C2orf4	32	138.812	0	0	0	0	5	28	0.8
LPGAT1	32	139.406	0	0	0	0	6	22.3333	0.333333
KIAA0372	32	140.531	0	0	0	0	0	0	0
YPEL5	32	140.625	0	0	0	0	1	12	1
ANKRD28	32	141.031	0	0	0	0	6	23.5	0.5
C15orf24	32	141.156	0	0	0	0	3	18	0.333333
MST146	32	141.5	0	0	0	0	0	0	0
C14orf166	32	141.594	0	0	0	0	80	23.9	0.6625
ZFR	32	141.938	0	0	0	0	9	22.3333	0.666667
CRR9	32	143.219	0	0	0	0	92	22.0435	0.554348
DKFZp434H071	32	143.562	0	0	0	0	0	0	0
DNTTIP1	32	143.562	0	0	0	0	4	28.25	0.75
EBNA1BP2	32	144.312	0	0	0	0	0	0	0
FLJ10154	32	144.875	0	0	0	0	45	21.7778	0.577778
SMC1L1	32	145.281	0	0	0	0	5	30.2	0.6
FLJ13052	32	145.812	0	0	0	0	0	0	0
OK/SW-cl.65	32	146.438	0	0	0	0	0	0	0
FNBP3	32	146.594	0	0	0	0	1	31	1
FLJ10099	32	146.75	0	0	0	0	24	21.125	0.583333
DKFZp762G052	32	147.031	0	0	0	0	0	0	0
TMED9	32	147.625	0	0	0	0	12	21.25	0.75
KIAA0332	32	147.781	0	0	0	0	0	0	0
MRPS21	32	147.875	0	0	0	0	0	0	0
BEXL1	32	147.938	0	0	0	0	0	0	0
IVNS1ABP	32	148.812	0	0	0	0	36	22.3889	0.694444
MOBK1B	32	150.031	0	0	0	0	119	21.8992	0.630252
ZNF313	32	150.688	0	0	0	0	0	0	0
TMEM9	32	151.5	0	0	0	0	0	0	0
LOC440525	32	152.094	0	0	0	0	0	0	0
C14orf2	32	152.25	0	0	0	0	16	22.3125	0.6875
TNRC18	32	152.719	0	0	0	0	2	28.5	1
IRF2BP2	32	153.188	0	0	0	0	42	21.1667	0.571429
GLTP	32	153.969	0	0	0	0	7	14.4286	0.714286
C2orf17	32	154.281	0	0	0	0	18	21.0556	0.555556
DKFZp451D084	32	154.312	0	0	0	0	0	0	0
FLJ32921	32	155.531	0	0	0	0	0	0	0
LOC441338	32	155.656	0	0	0	0	0	0	0
OAZ2	32	156.625	0	0	0	0	1	32	1
C20orf40	32	158.594	0	0	0	0	0	0	0
182-FIP	32	159.312	0	0	0	0	42	21.0714	0.666667
FAM36A	32	159.406	0	0	0	0	52	20.9808	0.673077
SEC3L1	32	161.688	0	0	0	0	0	0	0
C9orf10	32	161.75	0	0	0	0	31	20.7097	0.548387
HSPC117	32	162.438	0	0	0	0	1	30	1
BBX	32	163.688	0	0	0	0	20	19.8	0.55
DKFZp434H239	32	163.75	0	0	0	0	0	0	0
USP34	32	164.375	0	0	0	0	10	19	0.4
COPB	32	165.75	0	0	0	0	2	16.5	1
CKLFSF6	32	165.812	0	0	0	0	0	0	0
CD99L2	32	170.031	0	0	0	0	0	0	0
IQWD1	32	170.219	0	0	0	0	4	20.5	0.75
CGI-69	32	176	0	0	0	0	9	23.6667	0.222222
OCIAD1	32	177.312	0	0	0	0	36	20.5278	0.611111
PIM3	32	179.062	0	0	0	0	50	20.28	0.48
FLJ11021	32	179.844	0	0	0	0	1	2	1
NUDT3	32	180.531	0	0	0	0	5	17.8	0.6
C20orf22	32	181.781	0	0	0	0	0	0	0
PDLIM5	32	182.594	0	0	0	0	3	17	0.666667
C2orf28	32	183.438	0	0	0	0	73	22.8356	0.616438
DKFZp434F0621	32	186.75	0	0	0	0	0	0	0
RWDD1	32	187.531	0	0	0	0	30	21.9333	0.633333
BAGE	32	188.281	0	0	0	0	0	0	0
TMED3	32	189.688	0	0	0	0	2	17.5	0.5
PTPLB	32	190.375	0	0	0	0	121	21.8595	0.68595
TBCA	32	191.219	0	0	0	0	47	23.2766	0.531915
GA17	32	191.875	0	0	0	0	0	0	0
HSBP1	32	191.938	0	0	0	0	11	29.9091	0.454545
DJ971N18.2	32	192.188	0	0	0	0	0	0	0
C20orf108	32	192.5	0	0	0	0	19	25.9474	0.631579
MRPS6	32	192.688	0	0	0	0	7	16.8571	0.714286
C16orf46	32	193.5	0	0	0	0	0	0	0
CAMTA1	32	193.688	0	0	0	0	8	20.625	0.625
DDX42	32	193.969	0	0	0	0	0	0	0
DKFZp564A2416	32	194.812	0	0	0	0	0	0	0
JC7	32	196.156	0	0	0	0	0	0	0
LOC552889	32	196.906	0	0	0	0	0	0	0
C1orf122	32	197.688	0	0	0	0	1	17	0
COMMD3	32	201.375	0	0	0	0	7	20.4286	0.571429
CAP350	32	202.312	0	0	0	0	3	18	0.666667
BM-002	32	203.094	0	0	0	0	0	0	0
DKFZp686D19113	32	206.094	0	0	0	0	0	0	0
CDW92	32	207.062	0	0	0	0	0	0	0
LOC441722	32	210.438	0	0	0	0	0	0	0
TNFSF5IP1	32	211.719	0	0	0	0	11	23.4545	0.545455
SPOP	32	212.5	0	0	0	0	1	25	1
SELT	32	212.594	0	0	0	0	6	27.3333	0.833333
DKFZp434L1621	32	213.094	0	0	0	0	0	0	0
DKFZP564K0822	32	215.719	0	0	0	0	0	0	0
TMEM30A	32	217.969	0	0	0	0	23	20.3043	0.565217
LEREPO4	32	219.656	0	0	0	0	43	24.2558	0.627907
RASSF4	32	219.875	0	0	0	0	0	0	0
UBE2D3	32	221.062	0	0	0	0	172	22.407	0.604651
TUG1	32	223.781	0	0	0	0	0	0	0
SFRS14	32	225.344	0	0	0	0	5	20.4	0.6
ARID4B	32	227.188	0	0	0	0	35	22.6571	0.6
UNC50	32	228.031	0	0	0	0	1	15	0
SNX14	32	229.531	0	0	0	0	4	18	0.25
DKFZP564M082	32	232.25	0	0	0	0	2	7	0.5
RNPC2	32	233.5	0	0	0	0	3	23.3333	1
C11orf2	32	234.281	0	0	0	0	47	20.1915	0.680851
ZFYVE21	32	234.531	0	0	0	0	0	0	0
LOC158381	32	235.219	0	0	0	0	0	0	0
CNDP2	32	238.188	0	0	0	0	6	20.1667	1
DKFZp761F19121	32	239.156	0	0	0	0	0	0	0
C2orf12	32	240.25	0	0	0	0	0	0	0
LOC391257	32	240.688	0	0	0	0	0	0	0
B-ind1	32	240.875	0	0	0	0	0	0	0
DNCH1	32	246.281	0	0	0	0	27	20.8519	0.444444
MYEOV2	32	251.594	0	0	0	0	3	22.3333	0.333333
CTDSP2	32	253.312	0	0	0	0	22	21.5909	0.5
PDCD5	32	254.344	0	0	0	0	0	0	0
RNF13	32	254.625	0	0	0	0	60	23.5833	0.533333
LOC389168	32	260.719	0	0	0	0	0	0	0
LOC440939	32	261.688	0	0	0	0	0	0	0
C20orf3	32	263.438	0	0	0	0	42	21.1905	0.547619
ATPIF1	32	264.562	0	0	0	0	7	23.2857	0.285714
HSP90Bc	32	266.562	0	0	0	0	0	0	0
SEC61G	32	268.594	0	0	0	0	0	0	0
SCIRP10	32	271.281	0	0	0	0	0	0	0
CBWD1	32	276.344	0	0	0	0	10	18.4	0.6
HSUP1	32	278.625	0	0	0	0	0	0	0
BC-2	32	279.312	0	0	0	0	0	0	0
C5orf13	32	279.969	0	0	0	0	40	22.2	0.625
C20orf43	32	281.156	0	0	0	0	34	21.4118	0.588235
RBM25	32	287	0	0	0	0	11	21.7273	0.363636
C10orf58	32	287.688	0	0	0	0	0	0	0
RAB10	32	295.25	0	0	0	0	69	23.1594	0.594203
DNCLI2	32	295.469	0	0	0	0	6	13.1667	0.833333
C13orf12	32	297.094	0	0	0	0	13	25.1538	0.461538
RNU35B	32	297.531	0	0	0	0	0	0	0
CCNL2	32	302.125	0	0	0	0	37	23.5405	0.405405
MAFB	32	307.812	0	0	0	0	5	18.4	0.6
C2orf25	32	308.031	0	0	0	0	63	21.0159	0.603175
ABHD2	32	311.156	0	0	0	0	45	20.6667	0.644444
MRFAP1	32	313.219	0	0	0	0	0	0	0
KIAA0738	32	315.844	0	0	0	0	4	22.75	0.25
LOC440866	32	322.219	0	0	0	0	0	0	0
DKFZp566I133	32	328.25	0	0	0	0	0	0	0
DKFZp434I0612	32	334.531	0	0	0	0	0	0	0
H2AFV	32	335	0	0	0	0	41	18.5854	0.560976
SEP15	32	336.781	0	0	0	0	2	31	0
LOC284672	32	342.75	0	0	0	0	0	0	0
C6orf82	32	344.438	0	0	0	0	88	22.6705	0.602273
KIAA1815	32	369.188	0	0	0	0	0	0	0
HSPC152	32	372.25	0	0	0	0	3	23	0.333333
RNF103	32	374.781	0	0	0	0	0	0	0
PDIA6	32	385.844	0	0	0	0	48	19.6875	0.729167
TOMM7	32	394.781	0	0	0	0	71	22.6056	0.619718
KCT3	32	407.125	0	0	0	0	0	0	0
RNU47	32	423.719	0	0	0	0	3	27	0.333333
RGC32	32	436.281	0	0	0	0	0	0	0
BZW1	32	450.5	0	0	0	0	11	19.3636	0.363636
C11orf31	32	465.562	0	0	0	0	160	21.925	0.61875
C19orf33	32	466.469	0	0	0	0	0	0	0
C20orf30	32	475.594	0	0	0	0	64	21.8594	0.671875
MGC8721	32	496.219	0	0	0	0	0	0	0
ANAC	32	498.312	0	0	0	0	0	0	0
ADCK2	32	506.531	0	0	0	0	1	32	1
DKFZp566L1946	32	518.125	0	0	0	0	0	0	0
QP-C	32	521.25	0	0	0	0	20	28.3	0.5
NDFIP1	32	523.062	0	0	0	0	68	25.1912	0.514706
C6orf62	32	535.781	0	0	0	0	11	24.2727	0.545455
WSB1	32	552.344	0	0	0	0	199	22.1307	0.577889
ANAPC7	32	568.688	0	0	0	0	1	21	0
LOC554234	32	590.625	0	0	0	0	0	0	0
TSPAN3	32	611.312	0	0	0	0	69	18.8261	0.637681
COX8A	32	629.219	0	0	0	0	18	23.4444	0.444444
FLJ44968	32	655.656	0	0	0	0	0	0	0
LAPTM4A	32	664.969	0	0	0	0	3	30.3333	0.333333
C6orf111	32	757.656	0	0	0	0	24	21.25	0.5
SLC39A10	32	799.531	0	0	0	0	0	0	0
LOC441246	32	874.812	0	0	0	0	0	0	0
C1orf8	32	911.469	0	0	0	0	0	0	0
LOC136321	32	977.562	0	0	0	0	0	0	0
CCNI	32	984.312	0	0	0	0	8	23.875	0.5
NDUFA4	32	998.062	0	0	0	0	33	24.5152	0.575758
MLC-2	32	1033.69	0	0	0	0	0	0	0
SEPT2	32	1066.22	0	0	0	0	108	21.713	0.601852
A121/SUI1	32	1068.44	0	0	0	0	0	0	0
LOC389425	32	1077.06	0	0	0	0	0	0	0
FLJ20296	32	1112.72	0	0	0	0	0	0	0
DKFZp727C231	32	1155.22	0	0	0	0	0	0	0
LOC388642	32	1168.62	0	0	0	0	0	0	0
GNB2L1	32	1281.09	0	0	0	0	59	20.7627	0.59322
LOC440991	32	1392.56	0	0	0	0	0	0	0
TMSB10	32	1413.81	0	0	0	0	5	23.4	0.8
LOC286157	32	1569.09	0	0	0	0	0	0	0
LOC387991	32	1572.88	0	0	0	0	0	0	0
LOC285053	32	1592.5	0	0	0	0	0	0	0
RPL39	32	1786.12	0	0	0	0	9	24.3333	0.666667
HSPCA	32	2031.97	0	0	0	0	9	21.7778	0.444444
CPEB1	32	2140.88	0	0	0	0	0	0	0
BIVM	32	2234.88	0	0	0	0	0	0	0
C7orf18	32	2245.91	0	0	0	0	0	0	0
LOC342994	32	2412.06	0	0	0	0	0	0	0
FLJ44635	32	5645.91	0	0	0	0	3	26.3333	0
NADA	32	26424.8	0	0	0	0	0	0	0
MT-ND5	32	41105.3	0	0	0	0	0	0	0
POLR2F	31	138.581	1	169	20.2367	0.615385	0	0	0
RPS3	31	184.968	1	110	21.5727	0.645455	131	22.3435	0.648855
SF3B2	31	142.71	1	103	22.6505	0.533981	0	0	0
HDAC1	31	110.323	1	95	20.1895	0.757895	50	23.62	0.5
SFRS2	31	262.71	1	94	22.5638	0.542553	75	21.96	0.6
RPS6	31	1176.35	1	94	22.6383	0.638298	140	21.8786	0.635714
RPS19	31	2105.48	1	94	22.4894	0.648936	107	21.2056	0.71028
RPS5	31	111.355	1	93	22.5914	0.645161	127	21.7165	0.614173
RPS23	31	2211.9	1	93	22.5914	0.645161	121	21.8347	0.636364
EIF3S2	31	122.806	1	87	22.3448	0.655172	36	20.75	0.583333
RPL28	31	270.935	1	87	22.2299	0.62069	77	21.0649	0.675325
PTBP1	31	123.226	1	84	23.2262	0.547619	165	21.4485	0.569697
SNRPA1	31	51.871	1	82	23.5	0.512195	70	20.3714	0.671429
HNRPA0	31	162.742	1	79	23.2785	0.531646	79	21.7595	0.544304
ALDH3A2	31	196.548	1	60	16.6333	0.683333	1	28	1
MAPK8	31	49.871	1	59	20.678	0.830508	0	0	0
SP1	31	84.5161	1	57	17.5263	0.77193	19	21.3158	0.578947
NCL	31	173.581	1	57	19.4386	0.789474	69	23.087	0.608696
PAK1	31	117.323	1	53	20.1321	0.735849	14	24.2143	0.642857
EIF2B1	31	100.871	1	51	23.8627	0.72549	34	22.8235	0.529412
NUDT2	31	44.6129	1	48	19.8125	0.6875	0	0	0
NCOA1	31	58.2903	1	47	17.7021	0.829787	9	20.6667	0.555556
NXF1	31	174	1	44	22.8182	0.5	5	21.2	0.8
GNAI1	31	50.5806	1	43	16.814	0.790698	0	0	0
PIP5K1B	31	58.5161	1	43	17.2791	0.72093	7	24.5714	0.714286
PSMB4	31	337.903	1	41	23.7561	0.609756	11	27	0.545455
PRKDC	31	44.2903	1	40	22.75	0.825	1	25	0
ERCC1	31	58.6129	1	40	19.875	0.875	0	0	0
PSMB3	31	72.7742	1	40	23.9	0.6	39	23	0.512821
PSMC6	31	54.9355	1	39	24.4359	0.615385	2	18.5	0
DCK	31	81.1935	1	39	15.6923	0.769231	50	21.78	0.64
PSME1	31	284.032	1	39	24.4359	0.615385	31	23.0323	0.483871
TAF12	31	42.5161	1	34	21.8529	0.735294	0	0	0
PSEN1	31	62.5806	1	34	16.7353	0.941176	42	20.9048	0.619048
PPA2	31	86.4839	1	34	22.5882	0.558824	78	23.6923	0.615385
TAF11	31	50.4194	1	33	21.8182	0.727273	49	21.5306	0.632653
NUP153	31	110.548	1	30	22.0667	0.8	1	32	1
GADD45G	31	87	1	28	15.3571	0.642857	0	0	0
EPRS	31	85.6774	1	27	18.963	0.777778	44	21.2045	0.568182
HADHSC	31	163.774	1	27	22.3333	0.851852	0	0	0
HADHB	31	187.645	1	27	20.2963	0.851852	1	32	1
ACTN1	31	233.839	1	27	17.6667	0.740741	16	24.125	0.4375
A2M	31	485.516	1	27	17.8889	0.777778	0	0	0
CDC5L	31	79.6774	1	26	19.2692	0.769231	30	21.3333	0.633333
ARSD	31	80.2903	1	26	11.3462	0.807692	0	0	0
SH3KBP1	31	82.4194	1	26	17.5	0.923077	0	0	0
HADHA	31	92.9032	1	26	20.5385	0.769231	6	15.6667	0.333333
VCL	31	185.065	1	26	21.3462	0.769231	3	20.6667	0.666667
PRKCI	31	93.5806	1	25	16.24	0.72	27	24.2963	0.444444
HIPK2	31	298.613	1	25	14.76	0.72	16	22.8125	0.75
DLAT	31	44.0323	1	24	17.2917	0.791667	0	0	0
GLB1	31	58.7742	1	23	16.3478	0.826087	11	26.8182	0.363636
DDX24	31	80.8387	1	23	16.6957	0.695652	62	23.1935	0.596774
STAT6	31	164.129	1	23	21.4348	0.869565	9	21.8889	0.555556
PDHB	31	46.6129	1	22	16.9545	0.818182	63	22.9683	0.603175
NUP160	31	75.5161	1	22	20	0.818182	0	0	0
PYGB	31	87.129	1	22	20.8182	1	0	0	0
DNMT1	31	115.774	1	22	21.7727	0.681818	0	0	0
SPTAN1	31	376.774	1	22	12.7273	0.954545	15	23.4667	0.533333
BRAF	31	76.4194	1	21	17.9524	0.761905	0	0	0
CHD3	31	118.29	1	21	23.3333	0.761905	12	24.0833	0.5
GSN	31	448.194	1	21	19.7619	0.761905	26	19.5769	0.846154
MAP3K1	31	57.2903	1	20	23.75	0.75	1	21	0
WASF2	31	44.7419	1	19	19.6842	0.578947	7	21.7143	0.857143
NCOA3	31	45.6452	1	19	17.5789	0.842105	5	22	0.4
IMPDH1	31	118.677	1	18	16.2778	0.833333	27	20.0741	0.666667
TLN1	31	274.387	1	18	17.9444	0.944444	10	20	0.5
JUND	31	447.065	1	18	20.6111	0.833333	3	17.3333	0.666667
ACOX1	31	47.3871	1	17	24	0.647059	33	23.0606	0.515152
IVD	31	65.2903	1	17	19.2941	0.882353	0	0	0
CYCS	31	135.871	1	17	13.6471	0.882353	8	28	0.5
SLC25A4	31	852.516	1	17	24.0588	0.705882	0	0	0
VHL	31	86.0323	1	16	20.75	0.6875	0	0	0
RDH11	31	93.4194	1	16	17.625	0.8125	47	23.5745	0.574468
ECGF1	31	111.581	1	16	13.75	0.75	20	15.8	0.5
CLTC	31	244.387	1	16	13.5625	0.875	4	18.75	0.75
ATP5E	31	695.161	1	16	27.9375	0.6875	0	0	0
PTMA	31	2195.97	1	16	22.125	0.8125	127	21.4488	0.629921
TRRAP	31	44.8387	1	15	16	0.533333	19	22.0526	0.631579
GRB10	31	75.9677	1	15	15.7333	0.933333	16	22.625	0.4375
TCF8	31	140.742	1	15	21.8	0.666667	0	0	0
ANXA2	31	156.968	1	15	17.9333	1	12	19.9167	0.583333
EPS15	31	189.774	1	15	22	0.733333	3	5.66667	0.333333
NUMB	31	36.5806	1	14	19.2857	0.928571	37	21.7027	0.540541
MLH1	31	65.6452	1	14	20.7143	1	1	22	1
GART	31	43.9032	1	13	21.2308	0.692308	1	5	0
COPS3	31	49.1935	1	13	19	0.461538	19	22.9474	0.526316
UBE2L3	31	87	1	13	18.3077	0.769231	2	20	0.5
CSPG2	31	130.839	1	13	13.8462	0.923077	22	24.2727	0.636364
AKR1B1	31	305.161	1	13	19.5385	0.923077	62	22.7903	0.580645
CSNK1E	31	88.6774	1	12	16.25	0.666667	0	0	0
SMARCA2	31	191.065	1	12	19.5833	0.833333	85	21.9059	0.564706
MPHOSPH6	31	38.5484	1	11	21.9091	0.454545	1	2	1
PANK4	31	46.6452	1	11	12.7273	0.818182	9	27.1111	0.555556
STUB1	31	185.29	1	11	19.2727	0.818182	61	22.7869	0.459016
RAD50	31	34.4839	1	10	24	1	0	0	0
RREB1	31	57.3548	1	10	20.4	0.6	14	22.8571	0.5
TUBG1	31	61.6129	1	10	12.7	0.3	0	0	0
AGL	31	73.4839	1	10	15.4	1	1	10	1
PTPN12	31	119.968	1	10	14.9	0.9	29	24.3103	0.655172
NFYB	31	44.4839	1	9	11.7778	0.777778	9	25.2222	0.444444
CTBP2	31	45.129	1	9	19	0.888889	10	18.2	0.5
ABCA1	31	91.4839	1	9	18.2222	0.777778	4	24	1
MLL	31	135.806	1	9	14.7778	0.666667	112	21.1786	0.616071
IDH3G	31	165.871	1	9	24.6667	1	41	23.8049	0.390244
ODC1	31	39.6129	1	8	9.875	0.75	13	25.8462	0.538462
JAG2	31	46.2258	1	8	20.25	1	0	0	0
STAM	31	56.6452	1	8	20.25	0.875	3	22.3333	0.333333
ASL	31	62.2581	1	8	17.875	1	9	20.2222	0.555556
SYBL1	31	99.0968	1	8	25.375	0.75	0	0	0
TNFSF12	31	102.419	1	8	20.25	1	0	0	0
MAP3K7IP2	31	109.71	1	8	18.5	0.875	36	23.8889	0.555556
RNF12	31	43.3548	1	7	15.1429	1	53	21.4528	0.641509
MEN1	31	44.4194	1	7	20	1	18	19.5	0.666667
PPIA	31	57.2581	1	7	12.7143	1	41	21.439	0.658537
AKAP13	31	100.29	1	7	19.4286	0.857143	18	21.6111	0.388889
GSTA4	31	143.516	1	7	15.5714	0.571429	2	26	0.5
EPB41L3	31	209.516	1	7	22.8571	1	0	0	0
NSF	31	224.097	1	7	25.4286	1	10	25.3	0.5
ARHGEF12	31	338.161	1	7	18	0.571429	0	0	0
BUB3	31	36.9677	1	6	10.1667	1	243	23.4239	0.596708
CBFA2T2	31	85.7097	1	6	20.5	0.666667	18	24	0.5
FBXW7	31	139.645	1	6	22.5	1	10	21.5	0.6
ARL3	31	152.29	1	6	22	0.833333	3	14.3333	0.666667
ANXA6	31	308.161	1	6	16.1667	0.833333	15	21	0.666667
ERG	31	32.7742	1	5	23	1	0	0	0
KPNA1	31	43.1613	1	5	14	1	66	19.0303	0.590909
RNF14	31	63.9677	1	5	10.6	0.8	0	0	0
TFAM	31	64.2258	1	5	18.8	0.8	21	19.7619	0.619048
PARN	31	68.9032	1	5	24	0.8	0	0	0
DNAJC3	31	72.6774	1	5	21	0.6	7	20	0.285714
CREM	31	73.3226	1	5	12.4	0.8	0	0	0
MYO5A	31	90.1935	1	5	21.6	1	4	30	0.5
PMM1	31	93.9355	1	5	24.2	0.6	0	0	0
SGCB	31	99.9677	1	5	16.6	1	0	0	0
TFDP2	31	100.065	1	5	10.2	0.6	2	6	0.5
SARS	31	108.355	1	5	20.4	0.8	24	22.375	0.625
RAB4A	31	139.419	1	5	30.2	0.6	23	20.8696	0.478261
TTC1	31	144.613	1	5	25	1	5	19	0.8
CCNG1	31	148.484	1	5	16	1	36	22.6944	0.638889
SATB1	31	192.484	1	5	27.2	0.8	10	21.3	0.5
EIF2C1	31	30.0968	1	4	22	1	7	25.7143	0.571429
AKAP10	31	38.6129	1	4	24.75	1	1	27	0
MUT	31	45.0323	1	4	27.75	0.5	1	27	0
VBP1	31	70.7419	1	4	26.75	0.75	5	17.2	0.4
RAD51L3	31	79.2258	1	4	8	1	5	13.2	0.6
GRLF1	31	83.9355	1	4	5	0.75	16	23.0625	0.75
RAB11A	31	96.8065	1	4	22.75	0.5	44	22.2273	0.5
ADORA2A	31	103.581	1	4	16.25	1	6	25.1667	0.5
RAP1GDS1	31	107.323	1	4	29.5	0.75	67	23.2836	0.61194
ILF3	31	122.226	1	4	30	0.5	101	23.5248	0.613861
FDX1	31	276.581	1	4	15	0.75	8	22.75	0.625
TPM2	31	516.516	1	4	14	1	0	0	0
MBD4	31	45.871	1	3	21.6667	0.666667	7	29.4286	0.428571
PDCD2	31	46.9677	1	3	20.3333	0.333333	0	0	0
PCYT1A	31	59.0968	1	3	14.3333	0.333333	91	20.6923	0.615385
HGD	31	60.7419	1	3	13	1	0	0	0
GOLGA5	31	61.0323	1	3	29	1	4	24	0.5
RAB34	31	61.9677	1	3	17.3333	1	0	0	0
NEK6	31	67.129	1	3	10.6667	0.666667	10	25.8	0
CPSF6	31	77.8387	1	3	18.6667	0.333333	32	19.8438	0.6875
CHSY1	31	82.4839	1	3	7.66667	0	46	24.7174	0.5
BECN1	31	89.3871	1	3	23	1	19	26.1053	0.263158
AIP	31	107.161	1	3	19.6667	1	37	20.973	0.567568
ANXA11	31	128.129	1	3	27	0.666667	9	26.6667	0.333333
HRB	31	136.903	1	3	23	0.666667	49	20.7347	0.510204
CUL3	31	162.871	1	3	22	0.333333	45	21.5778	0.6
GRHPR	31	196.581	1	3	27	1	18	23.7222	0.277778
FNBP1	31	200.323	1	3	22	0.666667	1	31	0
ALDH1A1	31	311.258	1	3	10.3333	0.666667	0	0	0
CD74	31	1290.48	1	3	22.3333	1	12	15.8333	0.583333
RBBP9	31	35.6129	1	2	29	1	0	0	0
HSPA4	31	36.2581	1	2	3	1	27	20.9259	0.481481
PPHLN1	31	38.7097	1	2	23.5	1	34	19.8235	0.588235
LEMD3	31	52.5484	1	2	25	1	0	0	0
VPS45A	31	55.4516	1	2	24.5	0	5	25.4	0.6
PPP6C	31	56.0645	1	2	17	1	33	23.1212	0.545455
LRPPRC	31	59.8065	1	2	28	0	165	22.0909	0.618182
GCA	31	63.4839	1	2	31.5	1	94	22.8723	0.62766
UROS	31	65.6129	1	2	17.5	1	6	24.6667	0.833333
SLC33A1	31	71.0645	1	2	10	0	3	8.66667	0.333333
PLSCR1	31	73.0323	1	2	23.5	0.5	41	18.6829	0.609756
CKS1B	31	78.5806	1	2	19.5	1	0	0	0
SS18L1	31	78.5806	1	2	29	1	0	0	0
GM2A	31	78.9677	1	2	4	1	4	28.5	0.5
MAN1A2	31	79.1935	1	2	18.5	1	107	21.7196	0.607477
TSTA3	31	88.0323	1	2	7	0.5	9	18.3333	0.444444
KPNA4	31	99.1935	1	2	25	1	0	0	0
UBE2H	31	117.161	1	2	31	0.5	128	21.8281	0.578125
TERF2IP	31	124.645	1	2	30	1	6	27	0.333333
FKBP2	31	132.581	1	2	9	1	0	0	0
BNIP3L	31	138.613	1	2	5.5	0.5	5	24.2	0.4
UBL5	31	185.742	1	2	31.5	0.5	18	20.3889	0.666667
UBE2V1	31	201.355	1	2	30.5	0.5	0	0	0
PAFAH1B2	31	204.548	1	2	13	0.5	1	16	1
PARK7	31	233.548	1	2	12.5	0	84	23.5952	0.630952
SMUG1	31	30.2903	1	1	32	0	0	0	0
STX17	31	34.4194	1	1	32	1	5	24.6	0.4
IGHMBP2	31	35.7097	1	1	8	0	19	20.6316	0.736842
CENPC1	31	40.3226	1	1	11	1	2	24	0
EBAG9	31	40.6129	1	1	30	1	52	23.3269	0.596154
MIP	31	47.7097	1	1	1	1	0	0	0
RNF34	31	49.871	1	1	32	1	1	31	0
ATXN7	31	50.7097	1	1	3	1	25	22.96	0.56
BBS4	31	57.3226	1	1	30	1	0	0	0
GTPBP1	31	59.8387	1	1	19	1	0	0	0
MPP1	31	62.5484	1	1	28	1	82	21.622	0.646341
GRIPAP1	31	62.5806	1	1	27	1	0	0	0
PTTG1IP	31	65.7419	1	1	18	1	19	24.8947	0.631579
IFIT1	31	67	1	1	28	1	11	16.0909	0.545455
STIM1	31	69.4194	1	1	29	1	0	0	0
EGLN1	31	70.1613	1	1	4	1	4	21.25	0.75
MARK3	31	82.0968	1	1	12	1	13	19.8462	0.307692
GNB4	31	82.3871	1	1	30	0	0	0	0
ETFA	31	86.9355	1	1	32	1	26	23.2308	0.576923
OSBP	31	99.3548	1	1	32	1	14	22.5714	0.571429
SLC40A1	31	152.516	1	1	12	1	7	21.1429	0.285714
ALAD	31	185.065	1	1	3	1	0	0	0
HSPE1	31	199.742	1	1	1	1	3	14.6667	1
COX5B	31	245.548	1	1	13	1	8	18.375	0.375
NPC2	31	307.581	1	1	5	1	10	25.2	0.7
HINT1	31	329.968	1	1	32	1	93	22.6774	0.634409
LCP1	31	402.419	1	1	31	1	78	22.5513	0.641026
NDRG1	31	485.968	1	1	2	1	10	26.4	0.4
ITM2C	31	754.258	1	1	17	1	0	0	0
ATP1B1	31	1267.06	1	1	11	1	0	0	0
ZRF1	31	22.9355	1	0	0	0	1	1	1
MIPEP	31	25.7097	1	0	0	0	0	0	0
ITM1	31	29.871	1	0	0	0	0	0	0
HKR1	31	34	1	0	0	0	10	26.7	0.5
CLN5	31	37.5161	1	0	0	0	1	11	0
UBA52	31	37.7742	1	0	0	0	15	22.8	0.6
HS2ST1	31	38.1613	1	0	0	0	0	0	0
UFD1L	31	39.5806	1	0	0	0	2	4.5	0.5
SUV420H1	31	40.6129	1	0	0	0	3	25.6667	0
BCS1L	31	43.2258	1	0	0	0	1	6	0
SCO1	31	43.5484	1	0	0	0	0	0	0
TNPO3	31	43.6774	1	0	0	0	9	19.5556	0.333333
DYT3	31	43.9355	1	0	0	0	0	0	0
USP3	31	44.4839	1	0	0	0	10	21.2	0.6
PEX26	31	45.2581	1	0	0	0	0	0	0
SDF2	31	46.6129	1	0	0	0	13	25.0769	0.384615
DAXX	31	48.9355	1	0	0	0	7	20.5714	0.428571
BIRC6	31	49.5161	1	0	0	0	11	25	0.363636
KIAA0196	31	51.5484	1	0	0	0	1	28	1
GFM1	31	53.5806	1	0	0	0	0	0	0
TNRC6B	31	54.0968	1	0	0	0	4	18.5	0.5
APG16L	31	54.1935	1	0	0	0	0	0	0
FGD4	31	55.7419	1	0	0	0	49	22.6939	0.469388
DNAJB12	31	57.8065	1	0	0	0	11	21.4545	0.545455
SMCX	31	58.2903	1	0	0	0	3	15.6667	0.333333
TNRC6A	31	58.5484	1	0	0	0	39	22.2564	0.615385
BAT4	31	58.6452	1	0	0	0	0	0	0
NPEPPS	31	59.5484	1	0	0	0	31	22.9355	0.483871
DKC1	31	61.6452	1	0	0	0	86	22.5	0.581395
FVT1	31	63.6452	1	0	0	0	10	16.2	0.5
AHI1	31	65.5484	1	0	0	0	0	0	0
KIAA0261	31	65.9677	1	0	0	0	10	21.3	0.5
FBXL11	31	67.2258	1	0	0	0	145	22.4552	0.6
ATP11B	31	68.129	1	0	0	0	14	23	0.357143
FRG1	31	68.5806	1	0	0	0	61	24.4262	0.540984
UBP1	31	69	1	0	0	0	34	19.7059	0.558824
RBM6	31	69.871	1	0	0	0	4	22.75	0.25
HRMT1L1	31	70.5161	1	0	0	0	20	21.85	0.75
CORO1C	31	73.1613	1	0	0	0	24	23.0417	0.5
CHD2	31	74.0645	1	0	0	0	0	0	0
OPA1	31	77.3871	1	0	0	0	6	16.5	0.666667
RNF6	31	79.7419	1	0	0	0	8	24.125	0.375
RCN1	31	81.1613	1	0	0	0	0	0	0
TCTA	31	81.6774	1	0	0	0	0	0	0
PCYOX1	31	82.1935	1	0	0	0	0	0	0
MTIF2	31	83.5484	1	0	0	0	0	0	0
SFRS12	31	85.2258	1	0	0	0	4	23.5	0.75
FAAH	31	85.6452	1	0	0	0	0	0	0
HIST1H2AC	31	86.0645	1	0	0	0	17	21.5294	0.647059
FIP1L1	31	86.3226	1	0	0	0	5	23.4	0.2
CRYL1	31	87.2903	1	0	0	0	6	23.5	0.5
TPP2	31	87.8065	1	0	0	0	16	20.4375	0.5
HTPAP	31	96.0645	1	0	0	0	0	0	0
SLC20A1	31	104.903	1	0	0	0	7	21.7143	0.428571
NDUFS4	31	105.29	1	0	0	0	73	21.8904	0.684932
SLC25A11	31	110.645	1	0	0	0	1	16	1
USP10	31	112.129	1	0	0	0	44	19.8409	0.613636
SEL1L	31	115.355	1	0	0	0	6	14.8333	0.333333
GBAS	31	117.129	1	0	0	0	66	22.7879	0.560606
CHC1L	31	117.71	1	0	0	0	0	0	0
GPR19	31	118.645	1	0	0	0	0	0	0
PPIF	31	120.935	1	0	0	0	2	19	0.5
HRSP12	31	121.161	1	0	0	0	0	0	0
PEPD	31	121.839	1	0	0	0	0	0	0
NPHP3	31	127	1	0	0	0	26	21.3846	0.576923
WNK1	31	131.032	1	0	0	0	1	32	1
CPD	31	131.484	1	0	0	0	196	22.3622	0.561224
PPP1R11	31	147.484	1	0	0	0	71	22.9014	0.605634
CPVL	31	152	1	0	0	0	0	0	0
HLA-DRA	31	164.484	1	0	0	0	19	23.3684	0.684211
PRDX5	31	169.452	1	0	0	0	3	10	0.333333
VEGF	31	171.032	1	0	0	0	14	27	0.428571
SLC38A1	31	171.161	1	0	0	0	17	21.0588	0.529412
SULT1A3	31	172.452	1	0	0	0	9	23	0.555556
RAB31	31	177.71	1	0	0	0	12	22.4167	0.583333
ESD	31	183.484	1	0	0	0	115	22.9478	0.626087
PRSS11	31	203.387	1	0	0	0	0	0	0
CASC3	31	204.419	1	0	0	0	3	29	0.333333
HDGF	31	205.871	1	0	0	0	3	22	0
ADD3	31	213.774	1	0	0	0	6	26.8333	0.666667
SURF4	31	232.516	1	0	0	0	13	20.8462	0.692308
NDUFC1	31	240.806	1	0	0	0	0	0	0
HNRPH3	31	264.226	1	0	0	0	10	24	0.8
IFITM3	31	448.742	1	0	0	0	1	31	0
SLC25A3	31	698.323	1	0	0	0	45	23.2222	0.666667
CSRP1	31	703.806	1	0	0	0	8	21.875	0.125
IPW	31	729.742	1	0	0	0	0	0	0
SEPP1	31	994.065	1	0	0	0	0	0	0
NCBP1	31	30.1613	0	115	23.0957	0.608696	0	0	0
SNRPG	31	112.355	0	94	22.5213	0.531915	10	17.5	0.5
RPL26L1	31	32.9677	0	87	22.2299	0.632184	6	26.5	0.666667
EIF4B	31	85.1613	0	87	22.2644	0.666667	117	20.2137	0.615385
RPLP2	31	417.161	0	87	22.2299	0.632184	96	22.1667	0.604167
PIK3C2A	31	96.7742	0	48	17.4167	0.708333	28	21.1786	0.571429
POLR1D	31	101.419	0	44	19.0909	0.818182	63	22.4127	0.650794
PIP5K2A	31	237.29	0	42	17.5952	0.738095	34	23.7353	0.5
PSMD12	31	36.7097	0	39	24.4359	0.641026	6	28.6667	0.5
PSMD13	31	147.677	0	39	24.4359	0.641026	2	32	0.5
RBBP4	31	28.0323	0	32	20.5625	0.6875	191	21.8534	0.623037
EIF2AK2	31	66.6452	0	31	21.5484	0.709677	39	23.3846	0.538462
PCAF	31	124.387	0	31	17.6129	0.935484	4	32	0.25
IL10RB	31	63.1613	0	30	9.46667	0.9	62	22.8548	0.596774
RAN	31	107.097	0	30	20.9	0.7	33	21.9091	0.454545
E2F5	31	29.8065	0	28	17.7857	0.928571	0	0	0
ITGB5	31	82.0645	0	26	15.4231	0.961538	0	0	0
ZBTB16	31	55.2258	0	23	17.6957	0.913043	4	25.25	0.75
CLK4	31	62.2581	0	22	15.5	0.727273	0	0	0
DHRS1	31	51.1935	0	21	15.6667	0.666667	11	20.8182	0.636364
ILF2	31	51.1613	0	19	23.4211	0.684211	25	25.04	0.56
ASAH1	31	93.4194	0	18	17.1667	0.333333	0	0	0
HNRPAB	31	47.3871	0	16	23.0625	0.9375	116	22.6724	0.612069
AGPAT3	31	65.1935	0	16	16.5625	0.6875	0	0	0
PTDSS1	31	134.226	0	16	16.25	0.25	72	22.2639	0.583333
GALNT11	31	85.2258	0	13	16.1538	0.692308	72	22.0833	0.555556
IXL	31	84.129	0	12	20.75	0.416667	0	0	0
RABAC1	31	292.613	0	12	23.75	0.916667	0	0	0
MAP2K3	31	47.5161	0	11	16.7273	0.636364	6	17.1667	0.5
MAP3K2	31	80.9355	0	11	19	0.909091	14	25.7857	0.357143
CPNE1	31	169.903	0	11	15.6364	0.545455	0	0	0
RABEP1	31	65.9355	0	10	21.6	0.7	8	29.625	0.5
CBX1	31	73.5484	0	8	22.125	0.625	1	30	1
STX12	31	83.4516	0	8	23.75	0.875	6	22	0.333333
GNPNAT1	31	26.7097	0	7	23.2857	0.571429	0	0	0
AKAP8	31	34.6774	0	7	24	1	0	0	0
PIGS	31	90.871	0	7	18.1429	0.714286	8	23.375	0.5
PPIB	31	211.355	0	7	22.4286	0.714286	6	23.8333	0.5
DERA	31	55	0	6	10.3333	0.833333	0	0	0
ARFIP2	31	61.2903	0	6	23.1667	0.666667	0	0	0
MAP2K1IP1	31	98.2903	0	6	11.6667	1	13	24.1538	0.538462
FNDC3A	31	35.2258	0	5	19	0.8	30	19.4333	0.666667
STAG1	31	43.8387	0	5	24.8	0.6	2	24.5	0.5
REPS1	31	50.2581	0	5	24.6	1	22	24.1364	0.545455
CBX4	31	52.0323	0	5	25.6	0.8	4	13	1
TBL1XR1	31	242.29	0	5	22	0.8	8	20.625	0.625
WDR48	31	52.3871	0	4	13.75	0.5	3	13.3333	0
RFWD2	31	56	0	4	25.5	0.75	4	22	0.75
RNUXA	31	63.7742	0	4	27	0.25	0	0	0
ASAHL	31	69.9032	0	4	24	1	31	21.2903	0.580645
EDEM1	31	110.065	0	4	26.25	0.75	14	18.9286	0.5
PSCD2	31	134.613	0	4	18.75	0.75	0	0	0
MARCKS	31	273.613	0	4	27.5	0.75	151	22.0795	0.509934
ZNF259	31	33	0	3	19.3333	0.666667	0	0	0
RAB22A	31	47.3871	0	3	25	0	0	0	0
SCLY	31	53.4516	0	3	24	0.333333	2	20	0.5
JARID2	31	58.1613	0	3	5.66667	0.666667	5	17.8	0.2
PITPNA	31	58.2258	0	3	22	0.666667	35	21.1714	0.542857
GNPDA1	31	64.6452	0	3	24	0.666667	0	0	0
DNAJC1	31	64.7097	0	3	19	1	8	19.375	0.375
DNAJC14	31	71.9677	0	3	23	1	10	19.7	0.3
GMFB	31	73.9032	0	3	17	1	6	21.3333	0.333333
NPEPL1	31	113	0	3	20	0.333333	19	19.5263	0.631579
AP3D1	31	130.452	0	3	21.6667	0.666667	3	7	0
RAB11B	31	142.258	0	3	14	1	0	0	0
BRD7	31	35.1935	0	2	15	1	11	23.1818	0.818182
ZBTB33	31	36.5484	0	2	15	1	3	26.3333	0.666667
CCNL1	31	38.1935	0	2	31.5	1	3	14.6667	0.666667
MPHOSPH10	31	64.7419	0	2	27.5	1	0	0	0
METAP2	31	94.871	0	2	31.5	0.5	19	21.9474	0.473684
CUGBP2	31	107.677	0	2	4	1	4	22.5	0.5
ABI2	31	165.323	0	2	24.5	1	6	16.3333	0.666667
MOAP1	31	182.419	0	2	24	1	64	22.9219	0.5
PHF17	31	28.5484	0	1	31	1	50	21.28	0.58
ZDHHC16	31	35.5484	0	1	18	1	1	32	1
UBR2	31	37.4516	0	1	8	1	19	21.1579	0.578947
GLE1L	31	43.871	0	1	25	1	4	20.75	0.5
USP39	31	44.4194	0	1	8	1	0	0	0
WDR44	31	46.4516	0	1	31	1	0	0	0
HNRPLL	31	48.4194	0	1	29	1	0	0	0
ZNF622	31	49.6129	0	1	5	1	0	0	0
ATPAF1	31	54.7742	0	1	32	1	0	0	0
CCAR1	31	55.7097	0	1	10	0	15	23.4	0.533333
STRN3	31	56.1613	0	1	11	0	2	16.5	0.5
AP4B1	31	58.0323	0	1	9	0	37	23.8919	0.540541
ARID1A	31	58.9677	0	1	28	1	9	19.2222	0.777778
EBPL	31	59.3548	0	1	2	1	0	0	0
NSFL1C	31	68.129	0	1	12	0	15	21.4	0.466667
LRRFIP2	31	70.4194	0	1	2	1	82	22	0.609756
FBXO34	31	76.1613	0	1	2	1	4	19.5	0
CNOT1	31	78.2258	0	1	24	0	1	1	1
SIPA1L1	31	81.5161	0	1	7	1	46	23.6957	0.5
PHC3	31	84.7097	0	1	22	1	28	21.9286	0.357143
ATP6V1A	31	99.2581	0	1	31	1	3	28	0.666667
DAZAP1	31	100.032	0	1	1	1	171	21.9766	0.619883
CIZ1	31	105.161	0	1	7	1	0	0	0
TAOK3	31	117.323	0	1	4	0	4	23.75	0.5
NFKBIZ	31	126.645	0	1	32	1	18	22.0556	0.722222
WBP11	31	130.097	0	1	20	1	57	25.614	0.596491
YME1L1	31	135.226	0	1	31	1	11	24.4545	0.545455
ATP6V0A1	31	146	0	1	31	1	7	18.2857	0.571429
DNAJC5	31	149.161	0	1	3	1	34	23.9706	0.558824
KCTD3	31	151.161	0	1	8	0	0	0	0
NR1D2	31	191.806	0	1	27	0	0	0	0
DDX27	31	20.3548	0	0	0	0	2	15.5	0.5
ACTR8	31	28.1613	0	0	0	0	1	25	0
C12orf4	31	28.6452	0	0	0	0	0	0	0
TRIT1	31	29.871	0	0	0	0	0	0	0
ZDHHC4	31	29.9032	0	0	0	0	0	0	0
C10orf119	31	30.129	0	0	0	0	17	18.0588	0.647059
HERC3	31	30.5484	0	0	0	0	0	0	0
C7orf11	31	31.6129	0	0	0	0	9	25.4444	0.555556
MTERFD2	31	31.9032	0	0	0	0	2	22	0.5
KIAA0217	31	32.5161	0	0	0	0	0	0	0
DKFZp667M2010	31	32.7097	0	0	0	0	0	0	0
KIAA1632	31	32.8387	0	0	0	0	25	20.88	0.48
MGC2963	31	32.9032	0	0	0	0	7	27.8571	0.571429
ZNF177	31	33.3548	0	0	0	0	0	0	0
DKFZp547D147	31	34.0968	0	0	0	0	0	0	0
ZNF398	31	34.2903	0	0	0	0	0	0	0
LOC388796	31	34.7742	0	0	0	0	2	15	0.5
HLC-8	31	34.871	0	0	0	0	0	0	0
ZNF561	31	34.9677	0	0	0	0	2	16.5	0
LOC389873	31	35.129	0	0	0	0	0	0	0
C6orf89	31	35.6129	0	0	0	0	1	22	1
LOC441385	31	36.3226	0	0	0	0	0	0	0
ZCCHC9	31	37.0968	0	0	0	0	0	0	0
ZNF605	31	37.5161	0	0	0	0	0	0	0
SNX11	31	37.5484	0	0	0	0	68	21.9265	0.661765
DKFZp564H1372	31	37.8387	0	0	0	0	0	0	0
LOC283922	31	38	0	0	0	0	0	0	0
TDRD3	31	38	0	0	0	0	0	0	0
LOC439964	31	38.7097	0	0	0	0	0	0	0
DKFZp686L08245	31	39	0	0	0	0	0	0	0
MYOHD1	31	39.3548	0	0	0	0	3	16	0.666667
DKFZp434C189	31	39.5806	0	0	0	0	0	0	0
KIAA1333	31	39.6452	0	0	0	0	0	0	0
C14orf120	31	39.7742	0	0	0	0	86	22.3953	0.627907
DERL2	31	39.9355	0	0	0	0	4	29.5	0.5
WDSOF1	31	40.0323	0	0	0	0	5	17.4	0.6
ABCF2	31	40.7419	0	0	0	0	6	28.6667	0.5
LOC343295	31	41.0645	0	0	0	0	0	0	0
C22orf8	31	41.1613	0	0	0	0	5	25.2	0.4
DKFZp434E248	31	41.6774	0	0	0	0	0	0	0
WDR45	31	42.0323	0	0	0	0	25	23.12	0.56
C17orf32	31	42.7097	0	0	0	0	0	0	0
MRPS15	31	42.7419	0	0	0	0	1	25	0
CXorf45	31	43.0323	0	0	0	0	23	19.6522	0.608696
KIAA0274	31	43.2581	0	0	0	0	2	25	1
DKFZp451C1217	31	43.4839	0	0	0	0	0	0	0
SCRN3	31	44.4194	0	0	0	0	0	0	0
CTDSPL	31	45.3548	0	0	0	0	23	22.3913	0.565217
KIAA0323	31	45.5484	0	0	0	0	55	20	0.654545
DKFZp686F02139	31	45.8065	0	0	0	0	0	0	0
USP24	31	45.9032	0	0	0	0	29	23.5172	0.517241
SEC31L1	31	45.9355	0	0	0	0	24	25.125	0.5
C20orf155	31	46.129	0	0	0	0	3	28.6667	0
FAM45A	31	46.5161	0	0	0	0	9	23	0.444444
DKFZp667D226	31	46.871	0	0	0	0	0	0	0
C20orf35	31	46.9677	0	0	0	0	10	23.2	0.4
FLJ39207	31	47.0968	0	0	0	0	0	0	0
PPIL3	31	47.1613	0	0	0	0	49	21.3061	0.632653
ZNF294	31	47.3226	0	0	0	0	2	15.5	0.5
PHF14	31	47.4194	0	0	0	0	0	0	0
ARV1	31	47.4516	0	0	0	0	5	19.4	0.2
DKFZP566M1046	31	47.7097	0	0	0	0	7	21.2857	0.571429
TADA1L	31	47.9032	0	0	0	0	0	0	0
KLF3	31	47.9677	0	0	0	0	15	25.5333	0.4
DKFZp762I185	31	49	0	0	0	0	0	0	0
KIAA0652	31	49	0	0	0	0	8	12.375	0.875
C1orf37	31	49.2903	0	0	0	0	9	22.8889	0.222222
SAP30L	31	50.0323	0	0	0	0	10	21.9	0.5
LOC441250	31	50.0645	0	0	0	0	0	0	0
PDIA4	31	50.0968	0	0	0	0	2	27	1
FLJ11200	31	50.3871	0	0	0	0	0	0	0
FAM35A	31	50.6774	0	0	0	0	17	23.7647	0.529412
FOXJ2	31	50.8065	0	0	0	0	4	26	0.75
LRCH1	31	50.8065	0	0	0	0	3	8.33333	0.666667
RSAD1	31	51.1613	0	0	0	0	4	23.75	0
TXNL1	31	51.4839	0	0	0	0	14	17.8571	0.714286
ZCCHC6	31	51.6452	0	0	0	0	23	22.3043	0.652174
GCC2	31	52.0968	0	0	0	0	2	16	1
COMMD7	31	52.5806	0	0	0	0	37	17.9459	0.594595
FRAG1	31	52.5806	0	0	0	0	10	23.4	0.7
FLJ90013	31	52.7419	0	0	0	0	14	15.2143	0.571429
DKFZp434B187	31	53	0	0	0	0	0	0	0
PCNX	31	53	0	0	0	0	18	17.8333	0.666667
CTSO	31	53.0323	0	0	0	0	13	19.6923	0.769231
LOC123169	31	53.2903	0	0	0	0	0	0	0
FLJ12949	31	53.3226	0	0	0	0	0	0	0
STK6P	31	53.3226	0	0	0	0	0	0	0
DKFZp564M2423	31	53.5806	0	0	0	0	0	0	0
C6orf68	31	53.7097	0	0	0	0	0	0	0
RNF149	31	53.9677	0	0	0	0	25	23.04	0.64
C2F	31	54.0323	0	0	0	0	32	20.8125	0.59375
C14orf10	31	54.3226	0	0	0	0	14	27.5714	0.642857
ANKRD35	31	54.5806	0	0	0	0	0	0	0
BCCIP	31	54.8065	0	0	0	0	12	22.0833	0.333333
C10orf118	31	54.8387	0	0	0	0	1	26	1
BCLAF1	31	54.9355	0	0	0	0	14	21.0714	0.357143
SLC11A2	31	55.0323	0	0	0	0	0	0	0
LOC389069	31	55.4839	0	0	0	0	0	0	0
MRPS23	31	55.871	0	0	0	0	0	0	0
RAI16	31	56.2581	0	0	0	0	2	21.5	0.5
C7orf35	31	56.5161	0	0	0	0	0	0	0
ZNF403	31	56.5806	0	0	0	0	3	14.6667	0.666667
BAHD1	31	56.6452	0	0	0	0	0	0	0
ZNF275	31	56.7419	0	0	0	0	0	0	0
C21orf4	31	56.8387	0	0	0	0	0	0	0
FLJ10579	31	56.9032	0	0	0	0	0	0	0
KIAA1109	31	56.9032	0	0	0	0	50	21.16	0.5
5G4	31	57.3548	0	0	0	0	0	0	0
FLJ38426	31	58.0645	0	0	0	0	0	0	0
LOC441008	31	58.8065	0	0	0	0	0	0	0
DKFZp779M0968	31	59	0	0	0	0	0	0	0
BCL2L13	31	59.0968	0	0	0	0	5	24.6	1
MUC20	31	59.129	0	0	0	0	0	0	0
IMPA3	31	59.1935	0	0	0	0	0	0	0
BRPF3	31	59.6774	0	0	0	0	0	0	0
SCNM1	31	59.7419	0	0	0	0	0	0	0
KIAA0776	31	60	0	0	0	0	73	20.9863	0.657534
KIAA1443	31	60.0645	0	0	0	0	0	0	0
DC12	31	60.1613	0	0	0	0	1	22	0
UBE3B	31	60.1613	0	0	0	0	0	0	0
ANAPC13	31	60.871	0	0	0	0	7	19	0.571429
DKFZp547M136	31	61.3548	0	0	0	0	0	0	0
SLC15A4	31	61.4839	0	0	0	0	8	19.375	0.625
FAM63B	31	61.7742	0	0	0	0	0	0	0
C6orf130	31	61.8065	0	0	0	0	18	23.6111	0.388889
LOC389831	31	62.0968	0	0	0	0	0	0	0
FLJ21415	31	62.2258	0	0	0	0	5	10.6	1
BRE	31	62.871	0	0	0	0	2	16	0
IER2	31	63.1613	0	0	0	0	25	22.16	0.52
CGI-116	31	63.3548	0	0	0	0	2	24.5	0
DHX16	31	64.3226	0	0	0	0	2	16.5	1
C1orf52	31	64.5161	0	0	0	0	1	30	0
DKFZp434F1826	31	64.9355	0	0	0	0	0	0	0
KIAA0152	31	65.2258	0	0	0	0	0	0	0
FLJ22405	31	65.3871	0	0	0	0	0	0	0
RNF41	31	66.0968	0	0	0	0	0	0	0
C3orf17	31	66.129	0	0	0	0	11	18.7273	0.363636
LOC342371	31	66.1613	0	0	0	0	0	0	0
MGC23909	31	66.1935	0	0	0	0	41	25.3902	0.365854
DKFZp313L2216	31	66.3548	0	0	0	0	0	0	0
H2AFY	31	66.6129	0	0	0	0	15	23.2	0.666667
UFC1	31	67	0	0	0	0	58	19	0.586207
C14orf58	31	67.0323	0	0	0	0	1	16	1
ANKIB1	31	67.1613	0	0	0	0	62	23.8387	0.580645
FLJ20487	31	67.1613	0	0	0	0	0	0	0
DKFZp686N19168	31	67.1935	0	0	0	0	0	0	0
R3HDM	31	67.2258	0	0	0	0	0	0	0
RAB28	31	67.3548	0	0	0	0	5	26.8	0.4
GTF2IP1	31	68.0645	0	0	0	0	0	0	0
DKFZp686P0958	31	68.129	0	0	0	0	0	0	0
SEPT6	31	68.5806	0	0	0	0	128	22.4766	0.578125
FLJ20280	31	69.6129	0	0	0	0	0	0	0
FLJ00313	31	69.9677	0	0	0	0	0	0	0
FBXO28	31	70.4516	0	0	0	0	4	24.75	0.75
GPR155	31	70.8065	0	0	0	0	3	16.6667	1
EIF2AK4	31	70.8387	0	0	0	0	0	0	0
THAP7	31	72.2903	0	0	0	0	1	1	0
CXorf39	31	72.3548	0	0	0	0	54	22.2037	0.518519
IPO4	31	72.9032	0	0	0	0	0	0	0
C20orf111	31	73.5806	0	0	0	0	64	22.0156	0.625
DKFZp451H042	31	73.5806	0	0	0	0	0	0	0
FLJ10404	31	73.9032	0	0	0	0	0	0	0
KCTD18	31	74.7097	0	0	0	0	60	20.8333	0.516667
KIAA1033	31	75.0968	0	0	0	0	50	20.94	0.52
NUDT16	31	75.1613	0	0	0	0	0	0	0
AS3MT	31	75.1935	0	0	0	0	0	0	0
CDA14	31	76	0	0	0	0	0	0	0
PDLIM2	31	76.0968	0	0	0	0	6	13.8333	0.833333
ARID5B	31	76.2258	0	0	0	0	0	0	0
NDUFA3	31	76.5161	0	0	0	0	54	21.1852	0.685185
KIAA0232	31	76.7419	0	0	0	0	1	29	1
DZIP3	31	77.2258	0	0	0	0	0	0	0
MRPL1	31	77.2903	0	0	0	0	0	0	0
LOC286140	31	77.5484	0	0	0	0	0	0	0
RBM7	31	77.7419	0	0	0	0	19	24.1053	0.526316
MRPS18C	31	77.7742	0	0	0	0	20	23.25	0.45
C1orf27	31	77.9032	0	0	0	0	0	0	0
CLMN	31	78.8065	0	0	0	0	0	0	0
TATDN1	31	78.9032	0	0	0	0	0	0	0
C13orf9	31	79.3226	0	0	0	0	0	0	0
LOC57149	31	80	0	0	0	0	37	23.2162	0.648649
LOC440123	31	80.0645	0	0	0	0	113	22.2212	0.60177
MGC22793	31	80.3548	0	0	0	0	3	21.3333	0.333333
MTX3	31	80.6129	0	0	0	0	0	0	0
LASS5	31	81	0	0	0	0	9	20.4444	0.888889
ATAD1	31	81.0968	0	0	0	0	2	28	1
DKFZp434C0225	31	82.2581	0	0	0	0	0	0	0
C5orf15	31	82.9677	0	0	0	0	1	32	1
DKFZp762B226	31	83.3548	0	0	0	0	0	0	0
GLT8D1	31	83.3871	0	0	0	0	4	24.25	0.5
DKFZP434J154	31	83.4839	0	0	0	0	0	0	0
KIAA0513	31	83.8387	0	0	0	0	1	1	1
PITPNC1	31	84.2258	0	0	0	0	13	18.8462	0.461538
C11orf15	31	85	0	0	0	0	0	0	0
LOC116064	31	85.1613	0	0	0	0	0	0	0
LOC388650	31	85.3548	0	0	0	0	0	0	0
LOC387888	31	85.4839	0	0	0	0	0	0	0
C9orf88	31	86.129	0	0	0	0	0	0	0
BTBD6	31	86.1613	0	0	0	0	49	22.6327	0.632653
C10orf7	31	86.2581	0	0	0	0	2	7.5	0
KIAA0199	31	87.3548	0	0	0	0	0	0	0
DKFZp686F07173	31	87.4194	0	0	0	0	0	0	0
NS5ATP13TP2	31	87.8065	0	0	0	0	0	0	0
RNF10	31	87.8065	0	0	0	0	46	23.4348	0.5
KIAA1018	31	87.9677	0	0	0	0	0	0	0
TMEM29	31	87.9677	0	0	0	0	22	21.9091	0.590909
NOL7	31	88.3226	0	0	0	0	65	22.9538	0.692308
CD320	31	88.3548	0	0	0	0	0	0	0
TRIM59	31	88.8065	0	0	0	0	0	0	0
C6orf93	31	88.9032	0	0	0	0	0	0	0
DKFZp313H1733	31	89.1935	0	0	0	0	0	0	0
KLHL21	31	89.5806	0	0	0	0	0	0	0
C14orf24	31	89.9032	0	0	0	0	6	24.5	0.333333
FOXK1	31	90.129	0	0	0	0	0	0	0
LOC285658	31	90.7097	0	0	0	0	0	0	0
SH3BGRL	31	91.6452	0	0	0	0	17	22.1765	0.352941
C1orf31	31	92.5161	0	0	0	0	0	0	0
MRPL40	31	92.6452	0	0	0	0	0	0	0
UBE1L	31	92.9355	0	0	0	0	4	26.25	0.25
BTBD15	31	93.7742	0	0	0	0	53	23.2453	0.622642
FIR	31	94.3226	0	0	0	0	0	0	0
DKFZp761A1124	31	94.7097	0	0	0	0	0	0	0
FLJ20859	31	95.9032	0	0	0	0	20	22.4	0.55
MGC5139	31	96.0323	0	0	0	0	3	29.3333	0.333333
LASS6	31	96.5484	0	0	0	0	22	23.5455	0.454545
FAM32A	31	98.0645	0	0	0	0	0	0	0
SNAG1	31	99.129	0	0	0	0	1	19	1
CYLD	31	99.7097	0	0	0	0	12	24.8333	0.583333
TIMM8B	31	100.194	0	0	0	0	9	22.6667	0.444444
SPCS2	31	100.29	0	0	0	0	3	30.6667	1
SET07	31	100.774	0	0	0	0	0	0	0
ZBTB4	31	101.226	0	0	0	0	19	22.8421	0.631579
WAC	31	103.452	0	0	0	0	54	24.4815	0.425926
BLP1	31	103.806	0	0	0	0	0	0	0
RBM33	31	105.452	0	0	0	0	33	23.7879	0.515152
ABP32	31	105.613	0	0	0	0	0	0	0
MGC49942	31	106.613	0	0	0	0	0	0	0
KIAA1238	31	109.226	0	0	0	0	0	0	0
IQSEC1	31	109.968	0	0	0	0	57	22.9825	0.526316
C20orf36	31	110.194	0	0	0	0	0	0	0
DKFZp547B0914	31	110.581	0	0	0	0	0	0	0
KIAA0252	31	110.806	0	0	0	0	0	0	0
CUEDC2	31	111.161	0	0	0	0	29	26.3448	0.413793
HSA272196	31	112.935	0	0	0	0	0	0	0
DKFZp451G243	31	114.032	0	0	0	0	0	0	0
VPS13C	31	114.839	0	0	0	0	19	20.5789	0.526316
TTC14	31	117.387	0	0	0	0	7	26.7143	0.714286
SDBCAG84	31	117.548	0	0	0	0	0	0	0
LOC401504	31	118.613	0	0	0	0	57	22.4035	0.45614
DKFZp686O15119	31	119.419	0	0	0	0	0	0	0
C1orf108	31	119.935	0	0	0	0	10	22.4	0.5
DHX36	31	121.613	0	0	0	0	39	21.5385	0.512821
ADFP	31	123.097	0	0	0	0	2	29	1
ZNF598	31	123.323	0	0	0	0	0	0	0
AB1	31	124.161	0	0	0	0	0	0	0
C15orf12	31	127.065	0	0	0	0	0	0	0
YKT6	31	127.258	0	0	0	0	0	0	0
KIAA0280	31	128.645	0	0	0	0	5	25.4	0.6
NQO3A2	31	128.677	0	0	0	0	0	0	0
NIPSNAP3A	31	133.129	0	0	0	0	0	0	0
C1orf63	31	134.839	0	0	0	0	5	23.6	0.6
SEC22L3	31	139.29	0	0	0	0	0	0	0
C1orf128	31	146.29	0	0	0	0	9	25.6667	0.444444
KIAA0731	31	149.806	0	0	0	0	0	0	0
LYRIC	31	150.097	0	0	0	0	0	0	0
C10orf10	31	154.935	0	0	0	0	0	0	0
MGC5306	31	154.935	0	0	0	0	0	0	0
LOC401152	31	157.323	0	0	0	0	21	22.6667	0.619048
ARS2	31	157.419	0	0	0	0	8	24	0.75
MRPL34	31	158.194	0	0	0	0	1	19	1
CTL2	31	160.71	0	0	0	0	0	0	0
STAB1	31	164.032	0	0	0	0	5	26.4	0.8
U87HG	31	169	0	0	0	0	0	0	0
AF5q31	31	174.871	0	0	0	0	0	0	0
DKFZp564M1982	31	180.258	0	0	0	0	0	0	0
SLC30A9	31	187.968	0	0	0	0	35	24.9429	0.4
TSPYL4	31	198.516	0	0	0	0	2	11	0
LIX1L	31	199.419	0	0	0	0	29	21.0345	0.448276
CHCHD2	31	203.548	0	0	0	0	3	31	0.666667
ARL10C	31	208.581	0	0	0	0	0	0	0
NA	31	210.968	0	0	0	0	0	0	0
DKFZp434G162	31	211.161	0	0	0	0	0	0	0
DKFZp667J095	31	224.29	0	0	0	0	0	0	0
DAP13	31	230.677	0	0	0	0	0	0	0
MAP1LC3A	31	239.935	0	0	0	0	20	23.45	0.65
ANKRD10	31	241.323	0	0	0	0	16	16.8125	0.625
LOC440193	31	282.774	0	0	0	0	0	0	0
LOC341315	31	344.323	0	0	0	0	0	0	0
FLJ00328	31	354.161	0	0	0	0	0	0	0
MER5	31	442.419	0	0	0	0	0	0	0
C3orf4	31	472.645	0	0	0	0	6	16	0.333333
LOC152905	31	488.806	0	0	0	0	0	0	0
ECHDC2	31	754.516	0	0	0	0	2	21.5	1
SCOC	31	788.065	0	0	0	0	0	0	0
LOC440176	31	817.355	0	0	0	0	0	0	0
LOC388907	31	1669.61	0	0	0	0	0	0	0
POLR2C	30	106.433	1	151	20.6225	0.668874	6	27.1667	0.833333
SF3A1	30	55.5	1	96	23.4792	0.53125	4	15.5	0.5
PCNA	30	156.767	1	90	16.9778	0.866667	11	13.4545	0.727273
CREBBP	30	56.9	1	88	19.3523	0.931818	20	21.95	0.45
RPL38	30	563.833	1	87	22.2414	0.62069	138	21.7029	0.608696
HNRPF	30	132.767	1	83	23.1325	0.542169	3	23	0.666667
ITGB1	30	106.7	1	72	18.8611	0.902778	60	22.95	0.616667
RPA3	30	58.1	1	54	16	0.907407	1	32	1
PTEN	30	86.5667	1	49	18.8367	0.653061	98	21.7959	0.581633
AMPD2	30	93.9667	1	46	15.0217	0.76087	5	28.8	0.2
GMPS	30	63.8667	1	45	14.2667	0.755556	3	24.6667	1
CCND3	30	107.633	1	44	16.9773	0.818182	8	18	0.625
PDE9A	30	51.5667	1	41	16.0976	0.878049	0	0	0
PSMB5	30	81.2333	1	41	24.122	0.609756	0	0	0
IRS2	30	132.667	1	38	20.8947	0.894737	3	29.3333	1
TNFRSF1A	30	114.367	1	37	17.6757	0.864865	30	23.2667	0.7
XPC	30	71.1	1	32	18.9688	0.90625	7	17	0.714286
NOTCH1	30	49.1667	1	28	18.5714	0.785714	2	32	1
GJA1	30	668.133	1	27	14	0.814815	0	0	0
C1GALT1	30	90.1667	1	25	17.24	0.6	56	22.5179	0.607143
XPO1	30	139.833	1	25	21.08	0.76	8	22.875	0.375
HMG20B	30	83.9333	1	23	22.3913	0.478261	9	23	0.555556
NUP133	30	51.3667	1	22	20.0455	0.818182	5	19.2	0.8
CMPK	30	56.5667	1	21	19.619	0.809524	98	21.2857	0.571429
GLUL	30	260.033	1	19	18.5263	0.947368	2	13	0.5
[truncated: 13,069 more rows]
